# Supplementary material for: Distinct Responses of Mycobacterium smegmatis to Exposure to Low and High Levels of Hydrogen Peroxide
Source: PLoS One. 2015 Jul 30;10(7):e0134595. doi: 10.1371/journal.pone.0134595 (PMC4520597; doi:10.1371/journal.pone.0134595)
Supplement: S2 Table — (XLSX) [file pone.0134595.s003.xlsx]

## Sheet: Table S2
Table S2. Complete RNA-sequencing expression data of M. smegmatis mc2155 without treatment
GeneID	Uniq_reads_num(3204493)	Length	Coverage	RPKM
ref|NC_008596.1|:1001253-1002569	473	1317	0.9894	112.077
ref|NC_008596.1|:1002657-1003085	74	429	0.8998	53.8288
ref|NC_008596.1|:1003169-1003867	104	699	0.9742	46.4298
ref|NC_008596.1|:1003944-1004228	124	285	0.9368	135.774
ref|NC_008596.1|:1004242-1004646	540	405	0.9827	416.082
ref|NC_008596.1|:1004646-1005329	189	684	0.9839	86.2276
ref|NC_008596.1|:1009022-1010113	591	1092	0.9927	168.891
ref|NC_008596.1|:1010120-1011478	1365	1359	0.9963	313.44
ref|NC_008596.1|:1012561-1013760	3361	1200	0.995	874.033
ref|NC_008596.1|:1013771-1015075	1594	1305	0.9816	381.17
ref|NC_008596.1|:1015072-1015569	636	498	0.9759	398.537
ref|NC_008596.1|:1015609-1016352	1596	744	0.9785	669.423
ref|NC_008596.1|:1016604-1017758	240	1155	0.9931	64.844
ref|NC_008596.1|:1017764-1018441	203	678	0.9912	93.4344
ref|NC_008596.1|:1019379-1020338	1861	960	0.999	604.945
ref|NC_008596.1|:1020368-1021438	2185	1071	0.9963	636.653
ref|NC_008596.1|:1021461-1022306	500	846	0.9858	184.434
ref|NC_008596.1|:1022339-1023154	193	816	0.9914	73.8087
ref|NC_008596.1|:1023180-1024040	683	861	0.9837	247.547
ref|NC_008596.1|:1024188-1024406	229	219	0.9863	326.311
ref|NC_008596.1|:1024591-1024692	202	102	0.9902	618.005
ref|NC_008596.1|:1024821-1025849	1528	1029	0.9981	463.392
ref|NC_008596.1|:1025886-1026950	559	1065	0.9972	163.796
ref|NC_008596.1|:1028600-1028842	1	243	0.3704	1.28421
ref|NC_008596.1|:1029002-1030357	1749	1356	0.9971	402.505
ref|NC_008596.1|:1030361-1031317	1896	957	0.9948	618.254
ref|NC_008596.1|:1031413-1033245	2924	1833	0.9989	497.801
ref|NC_008596.1|:1033330-1034310	1037	981	0.9939	329.876
ref|NC_008596.1|:1034307-1034738	2	432	0.3981	1.44473
ref|NC_008596.1|:1034759-1035154	48	396	0.9343	37.8257
ref|NC_008596.1|:1035189-1035683	82	495	0.9131	51.6951
ref|NC_008596.1|:1035680-1035910	26	231	0.961	35.1238
ref|NC_008596.1|:1036854-1037447	26	594	0.8704	13.6593
ref|NC_008596.1|:1037522-1037764	84	243	0.9671	107.873
ref|NC_008596.1|:1037801-1038283	236	483	0.9524	152.477
ref|NC_008596.1|:1038908-1039543	10041	636	0.9858	4926.75
ref|NC_008596.1|:1040556-1042010	398	1455	0.9636	85.3612
ref|NC_008596.1|:10411-11211	72	801	0.9301	28.0505
ref|NC_008596.1|:1042040-1043395	1087	1356	0.972	250.156
ref|NC_008596.1|:1043446-1044054	260	609	0.9967	133.228
ref|NC_008596.1|:1044054-1044707	868	654	0.9373	414.174
ref|NC_008596.1|:1044704-1045489	200	786	0.986	79.405
ref|NC_008596.1|:1045489-1047138	650	1650	0.9994	122.933
ref|NC_008596.1|:1047135-1048130	669	996	0.997	209.608
ref|NC_008596.1|:1048209-1049537	409	1329	0.9707	96.0371
ref|NC_008596.1|:1049796-1050068	271	273	0.989	309.776
ref|NC_008596.1|:1050065-1051105	375	1041	0.9971	112.414
ref|NC_008596.1|:1051203-1051451	31	249	0.7711	38.8511
ref|NC_008596.1|:1053329-1053688	6	360	0.7556	5.20103
ref|NC_008596.1|:1053805-1054854	14	1050	0.5438	4.16082
ref|NC_008596.1|:1054857-1056935	53	2079	0.7042	7.9554
ref|NC_008596.1|:1059955-1060326	476	372	0.9946	399.305
ref|NC_008596.1|:1061291-1061536	904	246	0.9878	1146.76
ref|NC_008596.1|:1061533-1062312	332	780	0.9962	132.826
ref|NC_008596.1|:1062309-1063349	149	1041	0.9856	44.6659
ref|NC_008596.1|:1063406-1064533	87	1128	0.9007	24.0686
ref|NC_008596.1|:1066335-1066994	6	660	0.6485	2.83693
ref|NC_008596.1|:1066994-1067647	7	654	0.5673	3.34011
ref|NC_008596.1|:1067651-1068280	4	630	0.4429	1.98135
ref|NC_008596.1|:1068322-1069431	15	1110	0.7829	4.21705
ref|NC_008596.1|:1069356-1069922	46	567	0.7866	25.3172
ref|NC_008596.1|:1071264-1072121	819	858	0.9557	297.877
ref|NC_008596.1|:111735-113369	92	1635	0.7737	17.5594
ref|NC_008596.1|:11215-12246	14	1032	0.3411	4.2334
ref|NC_008596.1|:1130758-1132014	665	1257	0.9737	165.092
ref|NC_008596.1|:1132030-1132308	58	279	0.9462	64.8731
ref|NC_008596.1|:1132310-1132621	110	312	0.9647	110.022
ref|NC_008596.1|:113433-114407	28	975	0.7385	8.96178
ref|NC_008596.1|:1134639-1136105	10	1467	0.4983	2.12721
ref|NC_008596.1|:1136102-1136797	5	696	0.3534	2.24182
ref|NC_008596.1|:1136794-1137555	12	762	0.5853	4.91436
ref|NC_008596.1|:1137579-1138550	24	972	0.82	7.70523
ref|NC_008596.1|:1138540-1139403	350	864	0.9977	126.414
ref|NC_008596.1|:1141429-1141704	5917	276	0.9964	6690.11
ref|NC_008596.1|:1143028-1143432	18	405	0.8741	13.8694
ref|NC_008596.1|:1143429-1145873	100	2445	0.9431	12.7633
ref|NC_008596.1|:1145899-1146657	3	759	0.3557	1.23345
ref|NC_008596.1|:1146756-1147487	28	732	0.9057	11.9368
ref|NC_008596.1|:1147718-1149322	13	1605	0.4766	2.5276
ref|NC_008596.1|:1149333-1150292	8	960	0.5302	2.60052
ref|NC_008596.1|:1150289-1151224	6	936	0.438	2.0004
ref|NC_008596.1|:1152901-1154301	5	1401	0.2548	1.11371
ref|NC_008596.1|:1154316-1154507	12	192	0.9844	19.5039
ref|NC_008596.1|:1154545-1155951	81	1407	0.8955	17.9652
ref|NC_008596.1|:1155953-1156411	6	459	0.732	4.07924
ref|NC_008596.1|:1156408-1157070	12	663	0.721	5.64818
ref|NC_008596.1|:1157081-1157737	7	657	0.5023	3.32486
ref|NC_008596.1|:1157739-1159445	61	1707	0.8723	11.1516
ref|NC_008596.1|:1159442-1160059	9	618	0.7524	4.54459
ref|NC_008596.1|:1160056-1160871	17	816	0.7512	6.50129
ref|NC_008596.1|:1160901-1161584	1794	684	0.9839	818.478
ref|NC_008596.1|:1164280-1165446	110	1167	0.9794	29.4146
ref|NC_008596.1|:1165456-1167066	154	1611	0.8994	29.8309
ref|NC_008596.1|:1167087-1168052	1302	966	0.9451	420.605
ref|NC_008596.1|:1168409-1168600	1	192	0.4688	1.62532
ref|NC_008596.1|:1169847-1170854	60	1008	0.8254	18.5751
ref|NC_008596.1|:1170870-1171601	41	732	0.9221	17.4789
ref|NC_008596.1|:1171579-1172457	825	879	0.9875	292.891
ref|NC_008596.1|:1172457-1174100	1183	1644	0.9951	224.555
ref|NC_008596.1|:117306-117941	2269	636	0.9843	1113.31
ref|NC_008596.1|:1174103-1174594	652	492	0.9878	413.545
ref|NC_008596.1|:1175363-1176490	160	1128	0.9876	44.2641
ref|NC_008596.1|:1179533-1180222	363	690	0.9841	164.172
ref|NC_008596.1|:118003-118965	251	963	0.9875	81.337
ref|NC_008596.1|:1181811-1182530	15	720	0.7597	6.50129
ref|NC_008596.1|:1182618-1184153	44	1536	0.7298	8.93927
ref|NC_008596.1|:1184153-1184869	61	717	0.9344	26.5492
ref|NC_008596.1|:1184860-1185837	40	978	0.6933	12.7633
ref|NC_008596.1|:1185840-1186217	14	378	0.8042	11.5578
ref|NC_008596.1|:1186442-1187440	86	999	0.987	26.8642
ref|NC_008596.1|:1187553-1187897	86	345	0.9913	77.7893
ref|NC_008596.1|:1187897-1188550	25	654	0.8869	11.929
ref|NC_008596.1|:1188580-1188864	11	285	0.8246	12.0445
ref|NC_008596.1|:1188880-1189476	31	597	0.876	16.2042
ref|NC_008596.1|:118962-119897	308	936	0.9957	102.687
ref|NC_008596.1|:1189972-1191243	20	1272	0.6069	4.90663
ref|NC_008596.1|:1191772-1192899	159	1128	0.8856	43.9874
ref|NC_008596.1|:1192990-1193475	12268	486	0.9959	7877.31
ref|NC_008596.1|:1194836-1195825	768	990	0.999	242.084
ref|NC_008596.1|:1195912-1196799	959	888	0.9955	337.013
ref|NC_008596.1|:1197495-1197794	1	300	0.3	1.04021
ref|NC_008596.1|:1197841-1198365	107	525	0.939	63.6012
ref|NC_008596.1|:1201113-1201682	62	570	0.8439	33.9436
ref|NC_008596.1|:120261-121115	1444	855	0.9813	527.038
ref|NC_008596.1|:1203291-1204160	4	870	0.4092	1.43477
ref|NC_008596.1|:1204162-1205019	4	858	0.4196	1.45483
ref|NC_008596.1|:1205021-1206625	18	1605	0.6555	3.49976
ref|NC_008596.1|:1206622-1207677	30	1056	0.7822	8.86539
ref|NC_008596.1|:1207670-1208710	25	1041	0.8194	7.49428
ref|NC_008596.1|:1208707-1209828	29	1122	0.7995	8.06577
ref|NC_008596.1|:1209825-1211105	45	1281	0.719	10.9624
ref|NC_008596.1|:1211102-1212358	52	1257	0.8568	12.9095
ref|NC_008596.1|:121119-122084	633	966	0.9948	204.488
ref|NC_008596.1|:1212385-1213071	35	687	0.9578	15.8983
ref|NC_008596.1|:1213041-1213862	45	822	0.8686	17.0837
ref|NC_008596.1|:1214090-1214695	162	606	0.9208	83.4225
ref|NC_008596.1|:1214846-1216132	25	1287	0.857	6.06181
ref|NC_008596.1|:1216141-1217541	35	1401	0.7138	7.79598
ref|NC_008596.1|:1217538-1218719	41	1182	0.8545	10.8245
ref|NC_008596.1|:1218716-1219522	5	807	0.4622	1.93347
ref|NC_008596.1|:1219519-1220406	32	888	0.7838	11.2455
ref|NC_008596.1|:1220407-1221180	15	774	0.6796	6.04771
ref|NC_008596.1|:122105-122818	113	714	0.8936	49.3879
ref|NC_008596.1|:1221223-1222650	23	1428	0.729	5.02621
ref|NC_008596.1|:1222785-1223855	6	1071	0.4743	1.74825
ref|NC_008596.1|:1223852-1224655	10	804	0.658	3.88137
ref|NC_008596.1|:1224687-1225493	1	807	0.1115	0.386694
ref|NC_008596.1|:1225516-1226862	8	1347	0.4558	1.85337
ref|NC_008596.1|:122829-123314	17	486	0.9321	10.9157
ref|NC_008596.1|:1230134-1230784	72	651	0.9478	34.5138
ref|NC_008596.1|:1230896-1232140	111	1245	0.9526	27.8224
ref|NC_008596.1|:1232200-1232415	8	216	0.6898	11.5578
ref|NC_008596.1|:123311-123865	122	555	0.9171	68.5974
ref|NC_008596.1|:1235012-1235371	23	360	0.9139	19.9373
ref|NC_008596.1|:1235405-1236928	222	1524	0.9514	45.4578
ref|NC_008596.1|:1238701-1239618	53	918	0.9815	18.0166
ref|NC_008596.1|:1239680-1241338	120	1659	0.9524	22.5723
ref|NC_008596.1|:1241335-1242549	65	1215	0.9407	16.6947
ref|NC_008596.1|:1242546-1243877	39	1332	0.9354	9.13695
ref|NC_008596.1|:1243874-1245064	47	1191	0.9563	12.3148
ref|NC_008596.1|:1245061-1246605	97	1545	0.9722	19.5922
ref|NC_008596.1|:1246704-1247582	324	879	0.901	115.026
ref|NC_008596.1|:1248910-1250229	76	1320	0.9091	17.9672
ref|NC_008596.1|:1250238-1251833	98	1596	0.7093	19.1617
ref|NC_008596.1|:1253948-1255630	268	1683	0.8461	49.6926
ref|NC_008596.1|:1255770-1257644	104	1875	0.7989	17.309
ref|NC_008596.1|:1259580-1261274	454	1695	0.931	83.5847
ref|NC_008596.1|:1261917-1263128	392	1212	0.8267	100.931
ref|NC_008596.1|:1265675-1266436	24	762	0.8333	9.82872
ref|NC_008596.1|:1269105-1270931	62	1827	0.8851	10.5899
ref|NC_008596.1|:1271693-1271971	1	279	0.3226	1.1185
ref|NC_008596.1|:1272165-1273415	62	1251	0.9592	15.4659
ref|NC_008596.1|:1276157-1277335	316	1179	0.9771	83.64
ref|NC_008596.1|:1277332-1278369	67	1038	0.9383	20.1427
ref|NC_008596.1|:1278387-1279841	106	1455	0.9856	22.7344
ref|NC_008596.1|:1280838-1281929	523	1092	0.9808	149.458
ref|NC_008596.1|:128084-128734	18	651	0.8618	8.62844
ref|NC_008596.1|:1282273-1282482	50	210	0.9429	74.3004
ref|NC_008596.1|:1282629-1283942	67	1314	0.8295	15.9118
ref|NC_008596.1|:1283977-1284996	72	1020	0.9667	22.0279
ref|NC_008596.1|:1285067-1285705	428	639	0.9624	209.018
ref|NC_008596.1|:128750-129916	28	1167	0.8038	7.48735
ref|NC_008596.1|:1290581-1291009	27	429	0.9441	19.6403
ref|NC_008596.1|:1295995-1296870	26	876	0.7945	9.26211
ref|NC_008596.1|:1297094-1297819	11	726	0.7218	4.72821
ref|NC_008596.1|:1297882-1299234	13	1353	0.4619	2.99838
ref|NC_008596.1|:1299255-1301174	23	1920	0.612	3.73824
ref|NC_008596.1|:1302007-1303464	4	1458	0.192	0.856137
ref|NC_008596.1|:1305154-1306650	17	1497	0.5959	3.54379
ref|NC_008596.1|:1307514-1307831	24	318	0.7547	23.5518
ref|NC_008596.1|:1308315-1310015	458	1701	0.9935	84.0237
ref|NC_008596.1|:1311730-1313316	88	1587	0.9685	17.304
ref|NC_008596.1|:1313313-1314251	30	939	0.7923	9.97003
ref|NC_008596.1|:1314552-1315712	1997	1161	0.9905	536.768
ref|NC_008596.1|:1315709-1316782	2331	1074	0.9963	677.296
ref|NC_008596.1|:1316779-1320237	4613	3459	0.9988	416.173
ref|NC_008596.1|:1320230-1321078	1182	849	0.9988	434.461
ref|NC_008596.1|:1321231-1322667	1561	1437	0.9986	338.99
ref|NC_008596.1|:1323156-1323980	361	825	0.983	136.551
ref|NC_008596.1|:1324238-1324906	967	669	0.991	451.067
ref|NC_008596.1|:1326988-1327353	76	366	0.9699	64.7997
ref|NC_008596.1|:1327732-1333908	1556	6177	0.9788	78.6091
ref|NC_008596.1|:13310-14140	39	831	0.8857	14.6455
ref|NC_008596.1|:1334462-1337860	199	3399	0.955	18.2702
ref|NC_008596.1|:1337844-1342847	1389	5004	0.9916	86.6215
ref|NC_008596.1|:1343125-1345338	857	2214	0.9941	120.794
ref|NC_008596.1|:1345348-1345767	138	420	0.9786	102.535
ref|NC_008596.1|:1347910-1348326	4	417	0.4532	2.9934
ref|NC_008596.1|:1350265-1351347	72	1083	0.9714	20.7465
ref|NC_008596.1|:1351351-1351716	89	366	0.9727	75.8839
ref|NC_008596.1|:1353580-1353978	23	399	0.8321	17.9885
ref|NC_008596.1|:1357886-1358554	244	669	0.9955	113.816
ref|NC_008596.1|:1364892-1365188	7	297	0.7104	7.35499
ref|NC_008596.1|:1365336-1365533	87	198	0.9495	137.118
ref|NC_008596.1|:1365530-1365922	46	393	0.883	36.5263
ref|NC_008596.1|:1365999-1367429	258	1431	0.9874	56.2627
ref|NC_008596.1|:1367426-1368148	87	723	0.9668	37.551
ref|NC_008596.1|:1368135-1371380	477	3246	0.9892	45.8575
ref|NC_008596.1|:136950-137810	161	861	0.9779	58.353
ref|NC_008596.1|:1371377-1372546	34	1170	0.8829	9.06846
ref|NC_008596.1|:1372567-1372821	81	255	0.9569	99.1255
ref|NC_008596.1|:1372821-1373210	170	390	0.9897	136.027
ref|NC_008596.1|:1378017-1379666	54	1650	0.903	10.2129
ref|NC_008596.1|:137817-138845	377	1029	0.9874	114.332
ref|NC_008596.1|:1380557-1382425	13	1869	0.5249	2.17057
ref|NC_008596.1|:1386036-1387940	84	1905	0.9412	13.7602
ref|NC_008596.1|:1387942-1388448	15	507	0.6943	9.2326
ref|NC_008596.1|:138829-139626	111	798	0.9637	43.4071
ref|NC_008596.1|:1388445-1388762	30	318	0.8711	29.4398
ref|NC_008596.1|:1388764-1389663	274	900	0.9967	95.0055
ref|NC_008596.1|:1389680-1391038	194	1359	0.9956	44.5475
ref|NC_008596.1|:1391035-1392369	134	1335	0.997	31.3231
ref|NC_008596.1|:1392514-1393572	36	1059	0.9443	10.6083
ref|NC_008596.1|:1393703-1394095	2	393	0.458	1.5881
ref|NC_008596.1|:1394284-1394544	4	261	0.6782	4.78256
ref|NC_008596.1|:1396275-1397318	24	1044	0.7883	7.17384
ref|NC_008596.1|:1402155-1402271	3	117	0.8718	8.00159
ref|NC_008596.1|:1406153-1406749	6	597	0.6884	3.1363
ref|NC_008596.1|:1406859-1409201	128	2343	0.9872	17.0482
ref|NC_008596.1|:1409246-1410160	1205	915	0.9891	410.967
ref|NC_008596.1|:141232-141732	85	501	0.9361	52.9446
ref|NC_008596.1|:1417321-1417941	41	621	0.343	20.6031
ref|NC_008596.1|:1418115-1419377	796	1263	0.9984	196.676
ref|NC_008596.1|:1419591-1419878	13	288	0.9688	14.0861
ref|NC_008596.1|:141969-142628	764	660	0.9939	361.235
ref|NC_008596.1|:1420278-1420427	15	150	0.9333	31.2062
ref|NC_008596.1|:142625-143398	375	774	0.9871	151.193
ref|NC_008596.1|:1434167-1434628	22	462	0.8853	14.8601
ref|NC_008596.1|:1434628-1435863	162	1236	0.9498	40.9013
ref|NC_008596.1|:143535-144542	30	1008	0.8363	9.28755
ref|NC_008596.1|:1436204-1436371	442	168	0.994	821.02
ref|NC_008596.1|:1436382-1436858	861	477	0.9769	563.281
ref|NC_008596.1|:1436845-1437273	487	429	0.9953	354.252
ref|NC_008596.1|:1437283-1437792	909	510	0.9824	556.204
ref|NC_008596.1|:1438122-1438556	1243	435	0.9977	891.708
ref|NC_008596.1|:1438583-1439425	1140	843	0.9976	422.005
ref|NC_008596.1|:1439493-1439921	2156	429	0.993	1568.31
ref|NC_008596.1|:1439987-1440694	2525	708	0.9986	1112.93
ref|NC_008596.1|:144542-145048	7	507	0.5602	4.30855
ref|NC_008596.1|:1448423-1449022	28	600	0.9467	14.5629
ref|NC_008596.1|:1450233-1451195	87	963	0.7975	28.1925
ref|NC_008596.1|:145067-146593	57	1527	0.3052	11.6487
ref|NC_008596.1|:1451809-1452558	410	750	0.9813	170.594
ref|NC_008596.1|:1452576-1456718	460	4143	0.9645	34.6484
ref|NC_008596.1|:1456715-1457314	71	600	0.955	36.9273
ref|NC_008596.1|:1457319-1458224	44	906	0.9779	15.1553
ref|NC_008596.1|:1458668-1459195	6294	528	0.9981	3719.92
ref|NC_008596.1|:1459265-1459657	1888	393	0.9924	1499.17
ref|NC_008596.1|:1459848-1460930	1186	1083	0.9926	341.741
ref|NC_008596.1|:1461630-1465139	7447	3510	0.998	662.087
ref|NC_008596.1|:1465203-1469156	10272	3954	0.9995	810.698
ref|NC_008596.1|:1470431-1471456	7	1026	0.5624	2.12908
ref|NC_008596.1|:1471453-1472454	21	1002	0.7136	6.54022
ref|NC_008596.1|:1472465-1473223	13	759	0.5455	5.34493
ref|NC_008596.1|:1473220-1474338	18	1119	0.6291	5.01976
ref|NC_008596.1|:1474328-1475374	23	1047	0.8682	6.85523
ref|NC_008596.1|:1476315-1477562	12	1248	0.5497	3.00059
ref|NC_008596.1|:1477559-1478347	9	789	0.7072	3.55964
ref|NC_008596.1|:1478344-1479261	37	918	0.2723	12.5777
ref|NC_008596.1|:1479288-1480475	128	1188	0.9554	33.6228
ref|NC_008596.1|:1481785-1482201	12	417	0.6283	8.9802
ref|NC_008596.1|:1482198-1485101	323	2904	0.9924	34.7094
ref|NC_008596.1|:1485148-1485900	634	753	0.9801	262.745
ref|NC_008596.1|:1485994-1487205	436	1212	0.9926	112.26
ref|NC_008596.1|:1487534-1488700	49	1167	0.7704	13.1029
ref|NC_008596.1|:1488754-1490409	1051	1656	0.9952	198.054
ref|NC_008596.1|:1490456-1491394	198	939	0.935	65.8022
ref|NC_008596.1|:1491401-1492138	125	738	0.9187	52.856
ref|NC_008596.1|:1492135-1492899	71	765	0.9608	28.9626
ref|NC_008596.1|:1494011-1495168	60	1158	0.9257	16.169
ref|NC_008596.1|:149514-149963	81	450	0.9156	56.1711
ref|NC_008596.1|:1496172-1496753	286	582	0.9863	153.35
ref|NC_008596.1|:1496756-1497277	214	522	0.9502	127.933
ref|NC_008596.1|:1497443-1498018	673	576	0.9878	364.614
ref|NC_008596.1|:1498302-1498676	1389	375	0.9973	1155.88
ref|NC_008596.1|:1498676-1499146	1775	471	0.9979	1176.03
ref|NC_008596.1|:149990-150424	894	435	0.9862	641.341
ref|NC_008596.1|:1501413-1502603	7693	1191	0.9992	2015.69
ref|NC_008596.1|:1502841-1503758	238	918	0.8998	80.9049
ref|NC_008596.1|:1503848-1504765	893	918	0.9847	303.563
ref|NC_008596.1|:1507065-1507916	1	852	0.1056	0.36627
ref|NC_008596.1|:1510936-1512213	26	1278	0.8404	6.34868
ref|NC_008596.1|:1512243-1513094	25	852	0.7911	9.15674
ref|NC_008596.1|:151273-152907	140	1635	0.9872	26.7209
ref|NC_008596.1|:1517874-1518320	7	447	0.8747	4.88687
ref|NC_008596.1|:1518390-1519577	1280	1188	0.9916	336.228
ref|NC_008596.1|:1521559-1522269	80	711	0.9634	35.1124
ref|NC_008596.1|:1522905-1523063	1109	159	0.8742	2176.58
ref|NC_008596.1|:1523066-1523374	849	309	0.9903	857.413
ref|NC_008596.1|:1523371-1524549	2334	1179	0.9958	617.771
ref|NC_008596.1|:1524546-1525745	1053	1200	0.9975	273.834
ref|NC_008596.1|:15256-15522	4	267	0.6891	4.67508
ref|NC_008596.1|:1525942-1526610	247	669	0.9865	115.216
ref|NC_008596.1|:1526607-1528019	525	1413	0.9887	115.947
ref|NC_008596.1|:1528038-1529444	279	1407	0.9908	61.8801
ref|NC_008596.1|:153100-153900	327	801	0.99	127.396
ref|NC_008596.1|:1531094-1531729	15	636	0.6808	7.35995
ref|NC_008596.1|:1534440-1536026	236	1587	0.9855	46.4062
ref|NC_008596.1|:1536028-1536393	69	366	0.9399	58.8313
ref|NC_008596.1|:1537276-1537581	684	306	0.9935	697.55
ref|NC_008596.1|:1537596-1538249	1093	654	0.9985	521.535
ref|NC_008596.1|:1538249-1538896	1843	648	0.9985	887.546
ref|NC_008596.1|:1538896-1539198	1081	303	0.9934	1113.33
ref|NC_008596.1|:153902-154771	359	870	0.9908	128.77
ref|NC_008596.1|:1539223-1540059	2889	837	0.9988	1077.12
ref|NC_008596.1|:1540081-1540362	1132	282	0.9574	1252.67
ref|NC_008596.1|:1540359-1540820	1733	462	0.9978	1170.57
ref|NC_008596.1|:1540820-1541647	1814	828	0.9964	683.672
ref|NC_008596.1|:1541650-1542066	3571	417	0.9976	2672.36
ref|NC_008596.1|:1542066-1542299	2445	234	0.9872	3260.65
ref|NC_008596.1|:1542299-1542595	1899	297	0.9832	1995.3
ref|NC_008596.1|:1542699-1543220	58	522	0.9828	34.6735
ref|NC_008596.1|:1546230-1548581	243	2352	0.9787	32.2411
ref|NC_008596.1|:154776-156005	1092	1230	0.9951	277.05
ref|NC_008596.1|:1548624-1549514	39	891	0.945	13.6593
ref|NC_008596.1|:1551217-1551333	1	117	0.7692	2.6672
ref|NC_008596.1|:1551538-1552914	35	1377	0.8003	7.93186
ref|NC_008596.1|:15525-17252	24	1728	0.3073	4.33419
ref|NC_008596.1|:1554800-1555246	2	447	0.2013	1.39625
ref|NC_008596.1|:1555365-1556084	13	720	0.6097	5.63445
ref|NC_008596.1|:1556130-1556480	1	351	0.2564	0.889065
ref|NC_008596.1|:1557700-1559142	1	1443	0.0624	0.216259
ref|NC_008596.1|:1559157-1559510	1	354	0.2542	0.881531
ref|NC_008596.1|:1559507-1561111	36	1605	0.6517	6.99952
ref|NC_008596.1|:156002-157033	1014	1032	0.9855	306.619
ref|NC_008596.1|:1561101-1561595	2	495	0.3636	1.26086
ref|NC_008596.1|:1561939-1562307	563	369	0.9973	476.127
ref|NC_008596.1|:1562308-1562625	1337	318	0.9969	1312.03
ref|NC_008596.1|:1562625-1563188	1260	564	0.9982	697.159
ref|NC_008596.1|:1563192-1563377	3605	186	0.9892	6048.3
ref|NC_008596.1|:1563476-1563874	2365	399	0.99	1849.69
ref|NC_008596.1|:1563889-1564428	1308	540	0.9852	755.883
ref|NC_008596.1|:1564456-1564839	979	384	0.9974	795.595
ref|NC_008596.1|:1564865-1565509	1369	645	0.9969	662.345
ref|NC_008596.1|:1565512-1565697	940	186	0.9839	1577.09
ref|NC_008596.1|:1565694-1566137	2498	444	0.9977	1755.7
ref|NC_008596.1|:1567306-1569090	604	1785	0.9927	105.594
ref|NC_008596.1|:1569316-1570743	1552	1428	0.9993	339.16
ref|NC_008596.1|:157030-158604	1018	1575	0.9854	201.701
ref|NC_008596.1|:1570776-1571426	199	651	0.9708	95.3922
ref|NC_008596.1|:1575442-1576767	2044	1326	0.9977	481.037
ref|NC_008596.1|:1576764-1577309	1902	546	0.9982	1087.07
ref|NC_008596.1|:1577329-1578126	1106	798	0.9975	432.507
ref|NC_008596.1|:1578235-1578777	131	543	0.9521	75.2856
ref|NC_008596.1|:1578774-1579505	42	732	0.9727	17.9052
ref|NC_008596.1|:1579678-1581408	8	1731	0.4142	1.44223
ref|NC_008596.1|:1581389-1582069	6	681	0.5081	2.74944
ref|NC_008596.1|:1582078-1583100	7	1023	0.3695	2.13532
ref|NC_008596.1|:1583124-1584137	45	1014	0.8679	13.8489
ref|NC_008596.1|:1584173-1584694	123	522	0.9617	73.5318
ref|NC_008596.1|:158623-160266	1485	1644	0.9556	281.881
ref|NC_008596.1|:1586745-1587569	29	825	0.983	10.9694
ref|NC_008596.1|:1591424-1592929	43	1506	0.8665	8.91013
ref|NC_008596.1|:1592926-1593525	7	600	0.63	3.64072
ref|NC_008596.1|:1593619-1594473	91	855	0.8819	33.2136
ref|NC_008596.1|:1594527-1595402	68	876	0.9304	24.224
ref|NC_008596.1|:1595399-1596112	22	714	0.7493	9.61535
ref|NC_008596.1|:1596109-1596867	132	759	0.996	54.2716
ref|NC_008596.1|:1598476-1599585	3	1110	0.1676	0.84341
ref|NC_008596.1|:1599585-1601009	11	1425	0.4618	2.4089
ref|NC_008596.1|:1601665-1602363	172	699	0.9614	76.7878
ref|NC_008596.1|:160266-161438	857	1173	0.9591	227.994
ref|NC_008596.1|:1611597-1611818	2137	222	0.991	3003.95
ref|NC_008596.1|:1611901-1612014	117	114	0.9912	320.274
ref|NC_008596.1|:1612201-1612575	1963	375	0.9973	1633.54
ref|NC_008596.1|:1612581-1612997	2452	417	0.9976	1834.95
ref|NC_008596.1|:1613023-1613628	2194	606	0.9983	1129.81
ref|NC_008596.1|:1613721-1614773	3703	1053	0.9981	1097.4
ref|NC_008596.1|:161440-162996	938	1557	0.9884	187.999
ref|NC_008596.1|:1614848-1615447	4942	600	0.99	2570.35
ref|NC_008596.1|:1615467-1616342	366	876	0.9966	130.382
ref|NC_008596.1|:1619643-1620203	125	561	0.9804	69.5325
ref|NC_008596.1|:1620683-1622059	48	1377	0.5599	10.878
ref|NC_008596.1|:1624781-1628416	14	3636	0.3375	1.20156
ref|NC_008596.1|:1628401-1629507	17	1107	0.5059	4.79228
ref|NC_008596.1|:1629580-1629891	4	312	0.5513	4.00079
ref|NC_008596.1|:162966-163574	260	609	0.9918	133.228
ref|NC_008596.1|:1629917-1630213	9	297	0.7845	9.45642
ref|NC_008596.1|:1631951-1633222	359	1272	0.9937	88.0741
ref|NC_008596.1|:1633314-1634858	846	1545	0.9961	170.877
ref|NC_008596.1|:1635013-1635411	90	399	0.9599	70.3899
ref|NC_008596.1|:163571-164539	129	969	0.9845	41.5438
ref|NC_008596.1|:1636280-1636708	463	429	0.9883	336.794
ref|NC_008596.1|:1636718-1638430	1441	1713	0.9959	262.511
ref|NC_008596.1|:1638427-1639029	432	603	0.9934	223.567
ref|NC_008596.1|:1640922-1641263	27	342	0.8626	24.6365
ref|NC_008596.1|:1641497-1642909	425	1413	0.983	93.8615
ref|NC_008596.1|:1642906-1644321	443	1416	0.9972	97.6295
ref|NC_008596.1|:1644318-1645094	118	777	0.9755	47.3916
ref|NC_008596.1|:164536-165084	120	549	0.9144	68.2102
ref|NC_008596.1|:1646296-1646739	3873	444	0.9977	2722.11
ref|NC_008596.1|:1646736-1647188	2658	453	0.9978	1831.04
ref|NC_008596.1|:1647548-1648012	1418	465	0.9892	951.621
ref|NC_008596.1|:1648164-1649525	983	1362	0.9927	225.225
ref|NC_008596.1|:1649573-1649881	29	309	0.9903	29.2874
ref|NC_008596.1|:165051-165941	302	891	0.9933	105.772
ref|NC_008596.1|:1652167-1652964	34	798	0.7932	13.2959
ref|NC_008596.1|:1654695-1655318	352	624	0.9808	176.035
ref|NC_008596.1|:1657467-1659353	2629	1887	0.9931	434.77
ref|NC_008596.1|:1659357-1660295	358	939	0.9894	118.976
ref|NC_008596.1|:165944-166612	49	669	0.9611	22.8565
ref|NC_008596.1|:1661357-1662760	19	1404	0.5221	4.22306
ref|NC_008596.1|:1662840-1664252	91	1413	0.6921	20.0974
ref|NC_008596.1|:1664273-1665652	365	1380	0.9942	82.5381
ref|NC_008596.1|:1665708-1666877	425	1170	0.9983	113.356
ref|NC_008596.1|:1666901-1667959	378	1059	0.9896	111.388
ref|NC_008596.1|:1667952-1668419	183	468	0.9679	122.024
ref|NC_008596.1|:1668416-1669060	109	645	0.969	52.736
ref|NC_008596.1|:1669057-1669533	362	477	0.9665	236.827
ref|NC_008596.1|:1669530-1670552	356	1023	0.9844	108.596
ref|NC_008596.1|:1670549-1670998	299	450	0.9889	207.348
ref|NC_008596.1|:1671178-1671480	447	303	0.9868	460.368
ref|NC_008596.1|:1671564-1673186	307	1623	0.9938	59.0283
ref|NC_008596.1|:1673236-1673706	7	471	0.6093	4.63786
ref|NC_008596.1|:1673703-1674266	14	564	0.5514	7.74622
ref|NC_008596.1|:1675529-1675864	1	336	0.2679	0.928755
ref|NC_008596.1|:1677871-1678182	9	312	0.9071	9.00178
ref|NC_008596.1|:1680305-1681108	128	804	0.9851	49.6815
ref|NC_008596.1|:1681151-1681948	412	798	0.9837	161.115
ref|NC_008596.1|:1682974-1683543	55	570	0.9298	30.1112
ref|NC_008596.1|:1684388-1685194	57	807	0.8699	22.0415
ref|NC_008596.1|:1685284-1685862	2934	579	0.9948	1581.33
ref|NC_008596.1|:1685855-1687054	1179	1200	0.9992	306.601
ref|NC_008596.1|:1687637-1689178	1728	1542	0.9981	349.704
ref|NC_008596.1|:1689207-1690334	805	1128	0.9778	222.704
ref|NC_008596.1|:1690403-1692139	1893	1737	0.9862	340.088
ref|NC_008596.1|:1692222-1692881	1219	660	0.997	576.369
ref|NC_008596.1|:1693036-1694649	119	1614	0.8891	23.0083
ref|NC_008596.1|:1694678-1695097	32	420	0.9405	23.7761
ref|NC_008596.1|:1698411-1699973	1385	1563	0.9981	276.523
ref|NC_008596.1|:1699984-1700661	427	678	0.9956	196.535
ref|NC_008596.1|:1700804-1701661	77	858	0.9883	28.0056
ref|NC_008596.1|:1701672-1702463	23	792	0.6894	9.0624
ref|NC_008596.1|:1702467-1703264	24	798	0.8759	9.38532
ref|NC_008596.1|:1703278-1704852	68	1575	0.8971	13.4731
ref|NC_008596.1|:1709234-1709941	7	708	0.565	3.08536
ref|NC_008596.1|:1709944-1711521	39	1578	0.6388	7.71256
ref|NC_008596.1|:1714853-1715740	9	888	0.3198	3.16279
ref|NC_008596.1|:1715737-1717305	49	1569	0.8056	9.74572
ref|NC_008596.1|:1718346-1719197	174	852	0.9143	63.7309
ref|NC_008596.1|:1721-2614	1160	894	0.9978	404.912
ref|NC_008596.1|:1721434-1722288	61	855	0.986	22.2641
ref|NC_008596.1|:1722325-1725612	342	3288	0.9583	32.459
ref|NC_008596.1|:17249-19018	13	1770	0.439	2.29198
ref|NC_008596.1|:1726761-1727360	389	600	0.9867	202.32
ref|NC_008596.1|:1727405-1728046	1222	642	0.9891	593.987
ref|NC_008596.1|:1728945-1731728	669	2784	0.991	74.989
ref|NC_008596.1|:1731725-1732132	133	408	0.9755	101.726
ref|NC_008596.1|:1732149-1732514	108	366	0.9836	92.0838
ref|NC_008596.1|:1732495-1733076	1057	582	0.9983	566.751
ref|NC_008596.1|:1733082-1733657	355	576	0.9878	192.33
ref|NC_008596.1|:1736549-1738318	419	1770	0.9949	73.8723
ref|NC_008596.1|:1740535-1741386	1684	852	0.9918	616.798
ref|NC_008596.1|:1742683-1743300	11	618	0.9223	5.5545
ref|NC_008596.1|:1743297-1744841	201	1545	0.9113	40.5983
ref|NC_008596.1|:1748543-1750774	8317	2232	0.996	1162.82
ref|NC_008596.1|:1751775-1752596	217	822	0.9611	82.3813
ref|NC_008596.1|:1752612-1753628	895	1017	0.9931	274.627
ref|NC_008596.1|:1753643-1754680	806	1038	0.9913	242.314
ref|NC_008596.1|:1755150-1756019	132	870	0.9701	47.3473
ref|NC_008596.1|:175555-176568	42	1014	0.6677	12.9256
ref|NC_008596.1|:1759434-1760915	311	1482	0.9919	65.4867
ref|NC_008596.1|:1761019-1761933	250	915	0.9836	85.2628
ref|NC_008596.1|:1761933-1762454	87	522	0.9789	52.0103
ref|NC_008596.1|:176579-178012	40	1434	0.6764	8.70465
ref|NC_008596.1|:1766790-1767176	17	387	0.9974	13.7081
ref|NC_008596.1|:1767305-1768546	253	1242	0.996	63.5682
ref|NC_008596.1|:1768749-1769849	366	1101	0.9728	103.737
ref|NC_008596.1|:1769956-1770891	628	936	0.9957	209.375
ref|NC_008596.1|:1785177-1786091	63	915	0.7005	21.4862
ref|NC_008596.1|:178631-179557	43	927	0.6818	14.4754
ref|NC_008596.1|:1787883-1788506	466	624	0.976	233.046
ref|NC_008596.1|:1790726-1791835	50	1110	0.945	14.0568
ref|NC_008596.1|:1793829-1794374	58	546	0.9799	33.1494
ref|NC_008596.1|:1795223-1796407	839	1185	0.9907	220.945
ref|NC_008596.1|:1796404-1797576	691	1173	0.9932	183.832
ref|NC_008596.1|:179717-181450	55	1734	0.7209	9.89816
ref|NC_008596.1|:1797877-1798974	40	1098	0.888	11.3684
ref|NC_008596.1|:1798971-1800500	22	1530	0.6379	4.48716
ref|NC_008596.1|:1800501-1801760	40	1260	0.6627	9.90673
ref|NC_008596.1|:1808508-1810199	2	1692	0.1064	0.368867
ref|NC_008596.1|:1810196-1810891	2	696	0.2586	0.896729
ref|NC_008596.1|:1810894-1812399	3	1506	0.1773	0.621637
ref|NC_008596.1|:1812681-1812956	12	276	0.8152	13.5679
ref|NC_008596.1|:181519-182781	136	1263	0.9565	33.6029
ref|NC_008596.1|:1818047-1818370	24	324	0.9105	23.1157
ref|NC_008596.1|:1823395-1824546	89	1152	0.6658	24.1089
ref|NC_008596.1|:1826089-1826988	106	900	0.8833	36.754
ref|NC_008596.1|:1827585-1829000	1099	1416	0.9908	242.201
ref|NC_008596.1|:182884-183369	4	486	0.7407	2.56841
ref|NC_008596.1|:1829060-1830805	2580	1746	0.9937	461.122
ref|NC_008596.1|:1830802-1831677	592	876	0.9909	210.891
ref|NC_008596.1|:1832435-1833205	243	771	0.987	98.3541
ref|NC_008596.1|:183366-184964	16	1599	0.5528	3.12257
ref|NC_008596.1|:1834732-1835823	7781	1092	0.9982	2223.58
ref|NC_008596.1|:1835832-1836980	3698	1149	0.993	1004.36
ref|NC_008596.1|:1838767-1840137	3	1371	0.1969	0.682849
ref|NC_008596.1|:1840251-1840865	10	615	0.5057	5.07418
ref|NC_008596.1|:1840862-1841299	14	438	0.758	9.97458
ref|NC_008596.1|:1841151-1841429	19	279	0.9821	21.2515
ref|NC_008596.1|:1843365-1844117	223	753	0.9721	92.4167
ref|NC_008596.1|:1844249-1844629	78	381	0.9213	63.8867
ref|NC_008596.1|:184961-187780	88	2820	0.806	9.7381
ref|NC_008596.1|:1850576-1850854	25	279	0.6452	27.9625
ref|NC_008596.1|:1850826-1852142	58	1317	0.8261	13.743
ref|NC_008596.1|:1854610-1855083	150	474	0.9093	98.7537
ref|NC_008596.1|:1855136-1856500	283	1365	0.967	64.6985
ref|NC_008596.1|:1857176-1857421	203	246	0.9919	257.514
ref|NC_008596.1|:1857437-1857826	419	390	0.9872	335.266
ref|NC_008596.1|:1857823-1858440	1055	618	0.9903	532.727
ref|NC_008596.1|:1858494-1858793	643	300	0.9967	668.853
ref|NC_008596.1|:1859306-1859974	7456	669	0.997	3477.93
ref|NC_008596.1|:1859971-1860186	1775	216	0.9815	2564.4
ref|NC_008596.1|:1862204-1863577	583	1374	0.992	132.411
ref|NC_008596.1|:1864669-1864974	1675	306	0.9935	1708.18
ref|NC_008596.1|:1868617-1869747	52	1131	0.305	14.3477
ref|NC_008596.1|:1869761-1870345	819	585	0.9915	436.887
ref|NC_008596.1|:1871258-1871512	12178	255	0.949	14903.1
ref|NC_008596.1|:1871520-1871675	1346	156	0.9872	2692.53
ref|NC_008596.1|:1871713-1871970	3048	258	0.9884	3686.68
ref|NC_008596.1|:1872145-1872453	280	309	0.9741	282.774
ref|NC_008596.1|:1872888-1873895	882	1008	0.9931	273.054
ref|NC_008596.1|:187782-188006	6	225	0.8222	8.32165
ref|NC_008596.1|:1879301-1880209	61	909	0.8559	20.9414
ref|NC_008596.1|:1880491-1880622	150	132	0.947	354.616
ref|NC_008596.1|:1880724-1881143	1363	420	0.9976	1012.71
ref|NC_008596.1|:1881247-1881663	868	417	0.9976	649.568
ref|NC_008596.1|:1881660-1882412	1059	753	0.992	438.876
ref|NC_008596.1|:1882438-1882986	258	549	0.9982	146.652
ref|NC_008596.1|:1890327-1890539	28	213	0.5775	41.0222
ref|NC_008596.1|:1892734-1893252	492	519	0.9981	295.827
ref|NC_008596.1|:1893955-1895181	969	1227	0.9927	246.445
ref|NC_008596.1|:1895208-1895687	132	480	0.975	85.817
ref|NC_008596.1|:1896033-1897202	790	1170	0.9983	210.708
ref|NC_008596.1|:1897225-1898037	1612	813	0.9963	618.75
ref|NC_008596.1|:189944-190786	201	843	0.8956	74.4062
ref|NC_008596.1|:1900308-1901291	543	984	0.9634	172.205
ref|NC_008596.1|:1901315-1902184	412	870	0.9931	147.781
ref|NC_008596.1|:19052-41623	265	22572	0.599	3.66367
ref|NC_008596.1|:1906425-1906814	642	390	0.9974	513.702
ref|NC_008596.1|:1907407-1907826	424	420	0.9881	315.034
ref|NC_008596.1|:1907957-1909375	1241	1419	0.9944	272.917
ref|NC_008596.1|:1909372-1910454	213	1083	0.8809	61.375
ref|NC_008596.1|:1910546-1911685	800	1140	0.9956	218.991
ref|NC_008596.1|:1913166-1914650	175	1485	0.9697	36.775
ref|NC_008596.1|:1914807-1916039	129	1233	0.9238	32.6488
ref|NC_008596.1|:1916036-1916209	3	174	0.977	5.38038
ref|NC_008596.1|:1916206-1916388	2	183	0.5464	3.41051
ref|NC_008596.1|:1916396-1917121	155	726	0.9559	66.6248
ref|NC_008596.1|:1928562-1929554	189	993	0.9758	59.3955
ref|NC_008596.1|:1931586-1932791	460	1206	0.9983	119.029
ref|NC_008596.1|:1932788-1933810	259	1023	0.9863	79.0069
ref|NC_008596.1|:193685-194971	22	1287	0.6511	5.33439
ref|NC_008596.1|:1949753-1950385	151	633	0.9747	74.4413
ref|NC_008596.1|:1950437-1951123	2869	687	0.9869	1303.21
ref|NC_008596.1|:1951266-1952852	1807	1587	0.9912	355.322
ref|NC_008596.1|:195185-196567	10	1383	0.376	2.25641
ref|NC_008596.1|:1952849-1954606	507	1758	0.9681	89.9974
ref|NC_008596.1|:1954646-1955299	27	654	0.8578	12.8833
ref|NC_008596.1|:1955596-1956288	251	693	0.9437	113.027
ref|NC_008596.1|:1956525-1959386	3554	2862	0.9686	387.515
ref|NC_008596.1|:1960095-1961504	201	1410	0.9702	44.4854
ref|NC_008596.1|:1961567-1963423	1394	1857	0.9968	234.256
ref|NC_008596.1|:1963433-1963930	165	498	0.996	103.394
ref|NC_008596.1|:1963982-1965133	850	1152	0.987	230.254
ref|NC_008596.1|:1965203-1966459	15702	1257	0.9984	3898.17
ref|NC_008596.1|:196658-197587	111	930	0.872	37.2461
ref|NC_008596.1|:1966654-1967082	104	429	0.9953	75.6514
ref|NC_008596.1|:1970515-1971303	226	789	0.9683	89.3865
ref|NC_008596.1|:1971300-1972799	273	1500	0.9853	56.7953
ref|NC_008596.1|:1975509-1976741	6	1233	0.4217	1.51855
ref|NC_008596.1|:1976738-1977514	6	777	0.5598	2.40974
ref|NC_008596.1|:1977511-1978308	9	798	0.515	3.51949
ref|NC_008596.1|:1978305-1978955	33	651	0.9908	15.8188
ref|NC_008596.1|:199157-200293	14	1137	0.664	3.84245
ref|NC_008596.1|:1993004-1993930	62	927	0.9471	20.8715
ref|NC_008596.1|:1993927-1995030	159	1104	0.99	44.9437
ref|NC_008596.1|:1995064-1995957	134	894	0.9687	46.7744
ref|NC_008596.1|:1995965-1996249	44	285	0.9965	48.178
ref|NC_008596.1|:1997014-1997673	1153	660	0.997	545.163
ref|NC_008596.1|:1997670-1997975	1286	306	0.9967	1311.48
ref|NC_008596.1|:1998180-1998401	210	222	0.991	295.194
ref|NC_008596.1|:1998476-1999975	871	1500	0.9973	181.204
ref|NC_008596.1|:2002144-2002581	355	438	0.9749	252.927
ref|NC_008596.1|:2002578-2002958	196	381	0.9974	160.536
ref|NC_008596.1|:200304-201158	8	855	0.3637	2.91988
ref|NC_008596.1|:2005199-2005996	858	798	0.9787	335.525
ref|NC_008596.1|:2006011-2006712	138	702	0.9929	61.3455
ref|NC_008596.1|:2009771-2010469	334	699	0.98	149.111
ref|NC_008596.1|:2010381-2010563	152	183	0.9945	259.199
ref|NC_008596.1|:201116-202087	16	972	0.7747	5.13682
ref|NC_008596.1|:2011602-2011841	694	240	0.9917	902.379
ref|NC_008596.1|:2012755-2013789	560	1035	0.9874	168.845
ref|NC_008596.1|:2013931-2015121	1414	1191	0.9992	370.492
ref|NC_008596.1|:2015158-2016012	549	855	0.986	200.377
ref|NC_008596.1|:2017285-2020422	390	3138	0.8987	38.784
ref|NC_008596.1|:2020443-2023706	508	3264	0.9635	48.5684
ref|NC_008596.1|:202084-202866	19	783	0.8072	7.57238
ref|NC_008596.1|:2025002-2026096	784	1095	0.9881	223.431
ref|NC_008596.1|:2026093-2027028	619	936	0.9979	206.374
ref|NC_008596.1|:2027614-2027757	1	144	0.625	2.1671
ref|NC_008596.1|:2027837-2028406	4768	570	0.9982	2610.37
ref|NC_008596.1|:2028409-2029071	6729	663	0.9985	3167.22
ref|NC_008596.1|:2029125-2031275	974	2151	0.9954	141.306
ref|NC_008596.1|:2031777-2032088	59	312	0.9776	59.0117
ref|NC_008596.1|:2033351-2033593	13	243	0.7778	16.6947
ref|NC_008596.1|:2035981-2037018	396	1038	0.9769	119.052
ref|NC_008596.1|:2037115-2040126	4517	3012	0.997	467.989
ref|NC_008596.1|:2040307-2040828	82	522	0.9598	49.0212
ref|NC_008596.1|:2040821-2041996	117	1176	0.9813	31.047
ref|NC_008596.1|:2041993-2042538	23	546	0.7967	13.1455
ref|NC_008596.1|:204225-205163	7	939	0.4622	2.32634
ref|NC_008596.1|:2042589-2045987	277	3399	0.9738	25.4313
ref|NC_008596.1|:2046110-2047510	46	1401	0.8958	10.2461
ref|NC_008596.1|:2048646-2049275	49	630	0.7238	24.2715
ref|NC_008596.1|:2050405-2050770	17	366	0.9044	14.4947
ref|NC_008596.1|:205190-206347	32	1158	0.8014	8.62347
ref|NC_008596.1|:2052753-2054381	16	1629	0.2603	3.06506
ref|NC_008596.1|:2054473-2055519	3	1047	0.2369	0.89416
ref|NC_008596.1|:2056647-2056991	2	345	0.2609	1.80905
ref|NC_008596.1|:2057028-2058071	264	1044	0.7021	78.9122
ref|NC_008596.1|:2058068-2058811	100	744	0.9919	41.9438
ref|NC_008596.1|:2058811-2059836	85	1026	0.9786	25.8531
ref|NC_008596.1|:2059864-2061513	140	1650	0.9545	26.478
ref|NC_008596.1|:2061539-2061880	62	342	0.9883	56.5726
ref|NC_008596.1|:206362-208134	286	1773	0.9538	50.3382
ref|NC_008596.1|:2063768-2065315	248	1548	0.9922	49.9944
ref|NC_008596.1|:2067763-2068695	53	933	0.9068	17.727
ref|NC_008596.1|:2068955-2070055	90	1101	0.9128	25.5091
ref|NC_008596.1|:2070195-2070575	6	381	0.8163	4.91436
ref|NC_008596.1|:2070610-2071146	13	537	0.8082	7.55457
ref|NC_008596.1|:2071147-2072145	31	999	0.6937	9.6836
ref|NC_008596.1|:2072174-2073247	16	1074	0.5279	4.64897
ref|NC_008596.1|:2073322-2074476	56	1155	0.8459	15.1303
ref|NC_008596.1|:2074476-2075642	41	1167	0.9332	10.9636
ref|NC_008596.1|:2075672-2076505	55	834	0.9784	20.5796
ref|NC_008596.1|:2076502-2076633	6	132	0.9545	14.1846
ref|NC_008596.1|:2077513-2078376	722	864	0.9942	260.774
ref|NC_008596.1|:2078514-2080274	246	1761	0.9796	43.593
ref|NC_008596.1|:2080271-2081164	62	894	0.9821	21.6419
ref|NC_008596.1|:2088661-2088927	3	267	0.6816	3.50631
ref|NC_008596.1|:2088924-2089604	320	681	0.9927	146.637
ref|NC_008596.1|:2091191-2092510	9	1320	0.4606	2.12769
ref|NC_008596.1|:2092507-2093262	6	756	0.4696	2.47668
ref|NC_008596.1|:2096408-2097154	55	747	0.755	22.9764
ref|NC_008596.1|:2098884-2100914	112	2031	0.8897	17.2087
ref|NC_008596.1|:2101118-2102572	31	1455	0.5835	6.64874
ref|NC_008596.1|:2102587-2103825	12	1239	0.4463	3.02239
ref|NC_008596.1|:2103822-2104766	14	945	0.7524	4.62314
ref|NC_008596.1|:2104783-2105565	122	783	0.9553	48.6227
ref|NC_008596.1|:2105584-2106414	741	831	0.988	278.265
ref|NC_008596.1|:2108966-2109559	31	594	0.9562	16.2861
ref|NC_008596.1|:2109768-2110526	206	759	0.9789	84.6966
ref|NC_008596.1|:2111627-2112715	20	1089	0.7089	5.73116
ref|NC_008596.1|:2112758-2113684	115	927	0.9687	38.7132
ref|NC_008596.1|:2115046-2116035	392	990	0.9808	123.564
ref|NC_008596.1|:2116080-2117639	2221	1560	0.9968	444.288
ref|NC_008596.1|:2118476-2118826	27	351	0.9687	24.0048
ref|NC_008596.1|:212103-212558	92	456	0.9846	62.9598
ref|NC_008596.1|:2121141-2121749	202	609	0.913	103.508
ref|NC_008596.1|:2121822-2123135	772	1314	0.9909	183.342
ref|NC_008596.1|:2123135-2124499	1230	1365	0.9963	281.199
ref|NC_008596.1|:2124514-2125188	554	675	0.9807	256.122
ref|NC_008596.1|:2125208-2126242	135	1035	0.9952	40.7037
ref|NC_008596.1|:2127094-2127675	142	582	0.9828	76.1388
ref|NC_008596.1|:2144836-2145471	63	636	0.8947	30.9118
ref|NC_008596.1|:2155501-2156478	2223	978	0.999	709.318
ref|NC_008596.1|:2160227-2160346	23	120	0.9083	59.8119
ref|NC_008596.1|:2161210-2161590	205	381	0.9685	167.907
ref|NC_008596.1|:2163153-2164259	652	1107	0.9892	183.798
ref|NC_008596.1|:2164249-2165229	311	981	0.9929	98.9309
ref|NC_008596.1|:2165307-2165747	193	441	0.9025	136.571
ref|NC_008596.1|:2165793-2166482	388	690	0.9855	175.478
ref|NC_008596.1|:2166483-2167379	437	897	0.9911	152.03
ref|NC_008596.1|:2167390-2167875	339	486	0.9815	217.673
ref|NC_008596.1|:2168040-2169143	250	1104	0.9592	70.6662
ref|NC_008596.1|:216912-217814	33	903	0.9612	11.4043
ref|NC_008596.1|:2171219-2172142	202	924	0.9827	68.2213
ref|NC_008596.1|:217828-218724	114	897	0.9465	39.66
ref|NC_008596.1|:2183185-2184645	337	1461	0.9528	71.9814
ref|NC_008596.1|:2185414-2186352	10	939	0.6113	3.32334
ref|NC_008596.1|:2186345-2187502	23	1158	0.6097	6.19812
ref|NC_008596.1|:2187612-2188592	153	981	0.894	48.6702
ref|NC_008596.1|:2188645-2189190	192	546	0.9597	109.736
ref|NC_008596.1|:2189268-2189852	2680	585	0.9983	1429.62
ref|NC_008596.1|:2189849-2190382	3807	534	0.9981	2224.76
ref|NC_008596.1|:2192581-2193051	81	471	0.983	53.6667
ref|NC_008596.1|:2193073-2193858	100	786	0.9517	39.7025
ref|NC_008596.1|:2193860-2195017	256	1158	0.9655	68.9878
ref|NC_008596.1|:2195157-2197775	86	2619	0.811	10.2472
ref|NC_008596.1|:219598-221238	80	1641	0.9202	15.2133
ref|NC_008596.1|:2202762-2203508	134	747	0.9398	55.979
ref|NC_008596.1|:2203331-2203729	84	399	0.8221	65.6972
ref|NC_008596.1|:2203799-2204158	26	360	0.9611	22.5378
ref|NC_008596.1|:2204236-2204883	22	648	0.8194	10.5947
ref|NC_008596.1|:2210186-2211820	577	1635	0.9872	110.128
ref|NC_008596.1|:2211817-2213085	156	1269	0.985	38.3622
ref|NC_008596.1|:221243-222139	19	897	0.8417	6.61001
ref|NC_008596.1|:2214785-2215036	10	252	0.9048	12.3834
ref|NC_008596.1|:2215051-2215749	173	699	0.9914	77.2342
ref|NC_008596.1|:2217015-2217425	7	411	0.6861	5.31492
ref|NC_008596.1|:2217440-2221084	31	3645	0.4343	2.65402
ref|NC_008596.1|:2222742-2224376	14	1635	0.4581	2.67209
ref|NC_008596.1|:2224483-2224938	16	456	0.9627	10.9495
ref|NC_008596.1|:2228863-2229687	22	825	0.4206	8.32165
ref|NC_008596.1|:2229760-2230743	7	984	0.4157	2.21995
ref|NC_008596.1|:2230794-2231729	29	936	0.6079	9.66858
ref|NC_008596.1|:2231876-2232784	10	909	0.4763	3.43302
ref|NC_008596.1|:2232790-2233644	18	855	0.7275	6.56972
ref|NC_008596.1|:2237715-2238554	121	840	0.975	44.9518
ref|NC_008596.1|:2238574-2240016	179	1443	0.9917	38.7104
ref|NC_008596.1|:2240142-2240876	121	735	0.9918	51.3734
ref|NC_008596.1|:2241113-2241976	10	864	0.412	3.61183
ref|NC_008596.1|:2241973-2243007	5	1035	0.2638	1.50755
ref|NC_008596.1|:2243141-2244442	57	1302	0.7773	13.6617
ref|NC_008596.1|:2244650-2245630	5	981	0.3772	1.59053
ref|NC_008596.1|:2250029-2250721	270	693	0.9942	121.583
ref|NC_008596.1|:2250877-2253087	1785	2211	0.9946	251.936
ref|NC_008596.1|:225160-227712	73	2553	0.5065	8.92304
ref|NC_008596.1|:2253121-2253447	271	327	0.9847	258.62
ref|NC_008596.1|:2256454-2257758	108	1305	0.8184	25.8258
ref|NC_008596.1|:2258412-2259011	297	600	0.9733	154.471
ref|NC_008596.1|:2260965-2262506	3	1542	0.1751	0.607124
ref|NC_008596.1|:2262515-2263351	6	837	0.3286	2.237
ref|NC_008596.1|:2263348-2263971	1	624	0.1442	0.500099
ref|NC_008596.1|:2263968-2265989	52	2022	0.1988	8.02533
ref|NC_008596.1|:2265986-2267656	135	1671	0.9844	25.2115
ref|NC_008596.1|:2271168-2271569	96	402	0.9602	74.5222
ref|NC_008596.1|:2271642-2272415	70	774	0.9961	28.2226
ref|NC_008596.1|:2274343-2275170	219	828	0.9976	82.5381
ref|NC_008596.1|:2280439-2281332	1021	894	0.9776	356.393
ref|NC_008596.1|:2281354-2281806	548	453	0.9603	377.505
ref|NC_008596.1|:2281948-2283312	185	1365	0.9853	42.2941
ref|NC_008596.1|:2283309-2284205	35	897	0.9554	12.1763
ref|NC_008596.1|:2286455-2287189	19	735	0.8218	8.0669
ref|NC_008596.1|:2287186-2288409	73	1224	0.9959	18.6115
ref|NC_008596.1|:2288417-2289610	83	1194	0.8995	21.6927
ref|NC_008596.1|:2289614-2290282	22	669	0.8774	10.2621
ref|NC_008596.1|:2292544-2293488	2	945	0.1905	0.660448
ref|NC_008596.1|:2293527-2294720	14	1194	0.6734	3.65902
ref|NC_008596.1|:2301934-2302098	1	165	0.5455	1.89128
ref|NC_008596.1|:230210-232255	16	2046	0.3275	2.44037
ref|NC_008596.1|:2302131-2303000	6	870	0.5517	2.15215
ref|NC_008596.1|:2303045-2304229	96	1185	0.9637	25.281
ref|NC_008596.1|:2305317-2306081	20	765	0.8301	8.15848
ref|NC_008596.1|:2306091-2306888	13	798	0.5702	5.08371
ref|NC_008596.1|:2307025-2307846	3	822	0.3236	1.13891
ref|NC_008596.1|:2307861-2309111	6	1251	0.3205	1.4967
ref|NC_008596.1|:2309115-2310743	4	1629	0.1136	0.766266
ref|NC_008596.1|:2310740-2311594	15	855	0.3111	5.47477
ref|NC_008596.1|:2311599-2312648	11	1050	0.5857	3.26922
ref|NC_008596.1|:2312674-2313864	13	1191	0.5441	3.40622
ref|NC_008596.1|:2316524-2318806	10	2283	0.1459	1.36689
ref|NC_008596.1|:2318803-2320329	2	1527	0.1159	0.408725
ref|NC_008596.1|:2322534-2324021	9	1488	0.4892	1.88747
ref|NC_008596.1|:232728-233168	39	441	0.9229	27.5973
ref|NC_008596.1|:2327539-2327985	45	447	0.9441	31.4156
ref|NC_008596.1|:2328800-2329819	107	1020	0.8255	32.7359
ref|NC_008596.1|:2329816-2330946	661	1131	0.924	182.381
ref|NC_008596.1|:2333298-2333648	45	351	0.8832	40.0079
ref|NC_008596.1|:2333717-2335201	19	1485	0.6034	3.99271
ref|NC_008596.1|:2335507-2336553	13	1047	0.6323	3.87469
ref|NC_008596.1|:2338240-2339292	4	1053	0.2042	1.18542
ref|NC_008596.1|:2339303-2340538	73	1236	0.784	18.4308
ref|NC_008596.1|:2344455-2345024	95	570	0.9386	52.0103
ref|NC_008596.1|:2345095-2346066	472	972	0.9907	151.536
ref|NC_008596.1|:2346098-2347705	749	1608	0.9938	145.357
ref|NC_008596.1|:2347746-2348543	110	798	0.9373	43.016
ref|NC_008596.1|:2348549-2348812	45	264	0.9697	53.1924
ref|NC_008596.1|:2348829-2350079	2	1251	0.1439	0.4989
ref|NC_008596.1|:2350076-2350963	92	888	0.9414	32.3307
ref|NC_008596.1|:2350975-2352150	205	1176	0.949	54.3985
ref|NC_008596.1|:2352162-2352983	293	822	0.9891	111.234
ref|NC_008596.1|:235408-235785	55	378	0.8757	45.4058
ref|NC_008596.1|:2354278-2356566	727	2289	0.9987	99.1127
ref|NC_008596.1|:2356566-2356826	48	261	0.9732	57.3907
ref|NC_008596.1|:2356823-2357926	312	1104	0.9946	88.1914
ref|NC_008596.1|:235782-236060	34	279	0.9821	38.029
ref|NC_008596.1|:2357919-2358992	400	1074	0.9851	116.224
ref|NC_008596.1|:2362387-2363154	20	768	0.8034	8.12661
ref|NC_008596.1|:2363217-2364947	230	1731	0.8527	41.464
ref|NC_008596.1|:2420692-2421201	2	510	0.1902	1.22377
ref|NC_008596.1|:2421207-2422448	49	1242	0.6143	12.3116
ref|NC_008596.1|:242603-243397	9154	795	0.9962	3593.23
ref|NC_008596.1|:2432570-2433361	3595	792	0.9987	1416.49
ref|NC_008596.1|:2433444-2434385	3657	942	0.9979	1211.48
ref|NC_008596.1|:2434550-2435293	90	744	0.9489	37.7494
ref|NC_008596.1|:2435295-2435942	23	648	0.8194	11.0763
ref|NC_008596.1|:2436064-2436912	12	849	0.6961	4.41077
ref|NC_008596.1|:2436909-2437739	1	831	0.1083	0.375526
ref|NC_008596.1|:2437787-2438995	1024	1209	0.9917	264.31
ref|NC_008596.1|:2438992-2440062	1087	1071	0.9888	316.724
ref|NC_008596.1|:2440088-2441098	312	1011	0.997	96.304
ref|NC_008596.1|:2443172-2445277	858	2106	0.9957	127.136
ref|NC_008596.1|:2446108-2446407	307	300	0.9767	319.343
ref|NC_008596.1|:2446404-2447888	868	1485	0.9993	182.404
ref|NC_008596.1|:244773-245267	59	495	0.9556	37.1953
ref|NC_008596.1|:2447932-2448964	1034	1033	0.9952	312.364
ref|NC_008596.1|:2449026-2450537	1661	1512	0.9967	342.814
ref|NC_008596.1|:2452620-2453462	818	843	0.9846	302.807
ref|NC_008596.1|:2454205-2456061	1110	1857	0.9957	186.531
ref|NC_008596.1|:2456125-2456637	270	513	0.9922	164.243
ref|NC_008596.1|:2456694-2457707	3500	1014	0.999	1077.14
ref|NC_008596.1|:2460414-2462000	2195	1587	0.9931	431.617
ref|NC_008596.1|:2461997-2463019	1868	1023	0.9648	569.826
ref|NC_008596.1|:246357-247199	193	843	0.9763	71.4448
ref|NC_008596.1|:2464399-2465580	408	1182	0.9975	107.717
ref|NC_008596.1|:2465631-2466410	846	780	0.9962	338.467
ref|NC_008596.1|:2466407-2467867	1063	1461	0.9945	227.051
ref|NC_008596.1|:2469194-2470648	722	1455	0.9979	154.851
ref|NC_008596.1|:2470672-2471265	266	594	0.963	139.745
ref|NC_008596.1|:2471469-2472095	2546	627	0.9968	1267.16
ref|NC_008596.1|:247214-248173	414	960	0.9958	134.577
ref|NC_008596.1|:2476113-2477108	573	996	0.997	179.53
ref|NC_008596.1|:2477113-2478222	684	1110	0.9937	192.298
ref|NC_008596.1|:2478371-2479492	317	1122	0.9947	88.1672
ref|NC_008596.1|:2480440-2481453	191	1014	0.9941	58.7809
ref|NC_008596.1|:2481480-2482163	420	684	0.9839	191.617
ref|NC_008596.1|:248214-248957	394	744	0.9113	165.259
ref|NC_008596.1|:2482174-2482803	2635	630	0.9968	1305.21
ref|NC_008596.1|:2482984-2484648	138	1665	0.9195	25.8646
ref|NC_008596.1|:2484645-2486906	483	2262	0.9991	66.6339
ref|NC_008596.1|:2486903-2487607	100	705	0.9631	44.2641
ref|NC_008596.1|:2488188-2488766	76	579	0.8964	40.9615
ref|NC_008596.1|:248954-249436	150	483	0.9814	96.9136
ref|NC_008596.1|:2490579-2491631	247	1053	0.981	73.1997
ref|NC_008596.1|:2491665-2492393	2620	729	0.9822	1121.54
ref|NC_008596.1|:2492393-2493025	269	633	0.9874	132.614
ref|NC_008596.1|:2493061-2496444	3571	3384	0.9997	329.306
ref|NC_008596.1|:249456-250112	271	657	0.997	128.72
ref|NC_008596.1|:2496486-2496995	121	510	0.9471	74.0382
ref|NC_008596.1|:2497021-2497497	490	477	0.9916	320.567
ref|NC_008596.1|:2497580-2498158	3468	579	0.9983	1869.14	2415
ref|NC_008596.1|:2498281-2499018	2860	738	0.9959	1209.35
ref|NC_008596.1|:2499088-2499699	1670	612	0.9951	851.541
ref|NC_008596.1|:2499696-2500388	1190	693	0.9899	535.864
ref|NC_008596.1|:2500395-2501252	492	858	0.9988	178.945
ref|NC_008596.1|:2502168-2502587	202	420	0.9786	150.087
ref|NC_008596.1|:2502584-2502880	13	297	0.9158	13.6593
ref|NC_008596.1|:2502907-2506494	1091	3588	0.9668	94.8884
ref|NC_008596.1|:2506567-2508042	787	1476	0.9986	166.391
ref|NC_008596.1|:2508282-2509631	834	1350	0.9941	192.785
ref|NC_008596.1|:2509665-2510003	381	339	0.9882	350.724
ref|NC_008596.1|:2510091-2512565	646	2475	0.9939	81.4513
ref|NC_008596.1|:2513512-2514516	27	1005	0.799	8.38375
ref|NC_008596.1|:2514582-2516150	3440	1569	0.9924	684.189
ref|NC_008596.1|:2516150-2517226	659	1077	0.9768	190.946
ref|NC_008596.1|:2519128-2519562	313	435	0.9126	224.541
ref|NC_008596.1|:2519767-2520237	1904	471	0.9979	1261.5
ref|NC_008596.1|:2520258-2520488	165	231	0.9957	222.901
ref|NC_008596.1|:2520523-2521044	734	522	0.9904	438.8
ref|NC_008596.1|:2521059-2521736	454	678	0.9661	208.962
ref|NC_008596.1|:2523015-2523356	1202	342	0.9971	1096.78
ref|NC_008596.1|:2523424-2524293	967	870	0.9966	346.855
ref|NC_008596.1|:2524304-2525122	158	819	0.9597	60.2024
ref|NC_008596.1|:2525199-2525504	366	306	0.9869	373.25
ref|NC_008596.1|:2530003-2531496	240	1494	0.9993	50.1304
ref|NC_008596.1|:2531510-2532895	1166	1386	0.9993	262.528
ref|NC_008596.1|:2533009-2533785	167	777	0.982	67.0712
ref|NC_008596.1|:2533824-2534033	26	210	0.8762	38.6362
ref|NC_008596.1|:2534312-2535046	473	735	0.9932	200.823
ref|NC_008596.1|:2535043-2535504	143	462	0.9784	96.5906
ref|NC_008596.1|:2536199-2537197	280	999	0.98	87.4648
ref|NC_008596.1|:253688-254257	32	570	0.8316	17.5193
ref|NC_008596.1|:2537190-2537507	8	318	0.6918	7.85061
ref|NC_008596.1|:2537542-2538522	92	981	0.9918	29.2657
ref|NC_008596.1|:2538553-2539353	45	801	0.9476	17.5316
ref|NC_008596.1|:2539350-2540198	35	849	0.682	12.8647
ref|NC_008596.1|:2540195-2540983	39	789	0.9252	15.4251
ref|NC_008596.1|:2540980-2543313	187	2334	0.8548	25.0024
ref|NC_008596.1|:254330-257482	279	3153	0.7558	27.6135
ref|NC_008596.1|:2543310-2544191	115	882	0.9796	40.6883
ref|NC_008596.1|:2544178-2544684	131	507	0.9132	80.6314
ref|NC_008596.1|:2544747-2545967	121	1221	0.9492	30.925
ref|NC_008596.1|:2546004-2547203	38	1200	0.795	9.88196
ref|NC_008596.1|:2547242-2549401	376	2160	0.9958	54.3219
ref|NC_008596.1|:2549414-2550649	310	1236	0.9846	78.2679
ref|NC_008596.1|:2550646-2551455	117	810	0.737	45.0756
ref|NC_008596.1|:2556536-2557012	7	477	0.4298	4.57952
ref|NC_008596.1|:2558654-2559433	31	780	0.8705	12.4025
ref|NC_008596.1|:2562764-2562925	4	162	0.9383	7.70523
ref|NC_008596.1|:2562958-2563698	89	741	0.9595	37.4811
ref|NC_008596.1|:2563709-2564953	54	1245	0.9671	13.5352
ref|NC_008596.1|:2565001-2565369	28	369	0.9377	23.6795
ref|NC_008596.1|:2565362-2566084	59	723	0.9903	25.4656
ref|NC_008596.1|:2568753-2570159	13	1407	0.3817	2.8833
ref|NC_008596.1|:2571561-2573021	58	1461	0.7919	12.3885
ref|NC_008596.1|:2574544-2577402	120	2859	0.7625	13.0981
ref|NC_008596.1|:2581723-2582772	17	1050	0.7276	5.05243
ref|NC_008596.1|:2582769-2584172	47	1404	0.9366	10.4465
ref|NC_008596.1|:2584169-2584669	27	501	0.9721	16.8177
ref|NC_008596.1|:2584688-2585911	247	1224	0.9828	62.9733
ref|NC_008596.1|:259367-259672	322	306	0.9804	328.379
ref|NC_008596.1|:2593697-2595151	18	1455	0.5086	3.86056
ref|NC_008596.1|:2596370-2597242	332	873	0.9966	118.676
ref|NC_008596.1|:2597267-2598430	151	1164	0.9716	40.4822
ref|NC_008596.1|:2598528-2599364	15	837	0.7658	5.59251
ref|NC_008596.1|:260053-261282	100	1230	0.9593	25.3709
ref|NC_008596.1|:2601428-2602330	258	903	0.9922	89.1605
ref|NC_008596.1|:2602327-2603208	284	882	0.9705	100.482
ref|NC_008596.1|:2604918-2605793	4880	876	0.9977	1738.43
ref|NC_008596.1|:2605809-2606636	2696	828	0.9976	1016.09
ref|NC_008596.1|:2606795-2608255	214	1461	0.9849	45.7093
ref|NC_008596.1|:2608371-2609555	12	1185	0.5266	3.16012
ref|NC_008596.1|:2609552-2610118	2	567	0.3175	1.10075
ref|NC_008596.1|:2610123-2610845	6	723	0.603	2.58972
ref|NC_008596.1|:2610917-2612377	28	1461	0.2875	5.98065
ref|NC_008596.1|:2612646-2614619	104	1974	0.8936	16.4409
ref|NC_008596.1|:261440-262480	2898	1041	0.9933	868.737
ref|NC_008596.1|:2614912-2615016	3	105	0.8952	8.91605
ref|NC_008596.1|:2618774-2619349	22	576	0.6424	11.919
ref|NC_008596.1|:2619436-2619741	11	306	0.9706	11.2179
ref|NC_008596.1|:2619738-2620601	18	864	0.8646	6.50129
ref|NC_008596.1|:2620637-2621404	24	768	0.8451	9.75193
ref|NC_008596.1|:2621453-2622208	41	756	0.9907	16.924
ref|NC_008596.1|:2622262-2623653	74	1392	0.9964	16.5895
ref|NC_008596.1|:2624-3778	288	1155	0.9965	77.8128
ref|NC_008596.1|:2624131-2624811	54	681	0.9677	24.745
ref|NC_008596.1|:2624947-2625693	954	747	0.9839	398.537
ref|NC_008596.1|:2625741-2626298	1654	558	0.9982	925.001
ref|NC_008596.1|:2626299-2627177	625	879	0.9989	221.887
ref|NC_008596.1|:2628197-2629090	49	894	0.9049	17.1041
ref|NC_008596.1|:2629087-2630205	322	1119	0.9848	89.798
ref|NC_008596.1|:2632377-2633153	1	777	0.1158	0.401624
ref|NC_008596.1|:2633198-2634526	19	1329	0.6674	4.46138
ref|NC_008596.1|:2634530-2635594	10	1065	0.3502	2.93016
ref|NC_008596.1|:2642713-2643969	4	1257	0.1639	0.993037
ref|NC_008596.1|:2643983-2644174	1	192	0.4688	1.62532
ref|NC_008596.1|:2645963-2646667	7	705	0.7702	3.09849
ref|NC_008596.1|:264607-265227	169	621	0.971	84.925
ref|NC_008596.1|:2646676-2647914	8	1239	0.2986	2.01493
ref|NC_008596.1|:2647916-2648884	1	969	0.0929	0.322045
ref|NC_008596.1|:2648881-2649663	4	783	0.4598	1.59419
ref|NC_008596.1|:2650397-2651911	8	1515	0.3677	1.64785
ref|NC_008596.1|:2651913-2652845	2	933	0.1929	0.668943
ref|NC_008596.1|:265224-265913	119	690	0.9594	53.8194
ref|NC_008596.1|:2655727-2656023	152	297	0.9663	159.708
ref|NC_008596.1|:2657470-2658036	339	567	0.9947	186.577
ref|NC_008596.1|:2659722-2659961	2	240	0.375	2.60052
ref|NC_008596.1|:2660026-2661222	412	1197	0.99	107.41
ref|NC_008596.1|:2661219-2662439	1800	1221	0.9885	460.042
ref|NC_008596.1|:2662456-2663622	2241	1167	0.9966	599.255
ref|NC_008596.1|:2663721-2664533	156	813	0.9631	59.879
ref|NC_008596.1|:2665175-2665783	165	609	0.9885	84.5488
ref|NC_008596.1|:2665920-2667740	1975	1821	0.9934	338.453
ref|NC_008596.1|:2667790-2668377	337	588	0.9915	178.852
ref|NC_008596.1|:2668898-2669755	404	858	0.9802	146.938
ref|NC_008596.1|:2669752-2671242	306	1491	0.9953	64.0449
ref|NC_008596.1|:2671766-2672536	45	771	0.8768	18.2137
ref|NC_008596.1|:2672585-2673241	123	657	0.9711	58.4225
ref|NC_008596.1|:2673315-2673878	403	564	0.9947	222.98
ref|NC_008596.1|:2677864-2679237	652	1374	0.9694	148.082
ref|NC_008596.1|:2679224-2679973	195	750	0.968	81.1361
ref|NC_008596.1|:2679970-2681325	165	1356	0.8658	37.9721
ref|NC_008596.1|:2681364-2682137	109	774	0.9625	43.9467
ref|NC_008596.1|:2682163-2682897	127	735	0.9864	53.9209
ref|NC_008596.1|:2683715-2684461	17	747	0.7336	7.10181
ref|NC_008596.1|:2684461-2685018	5	558	0.7133	2.79625
ref|NC_008596.1|:2685015-2686217	45	1203	0.5004	11.6731
ref|NC_008596.1|:2686214-2686618	27	405	0.9012	20.8041
ref|NC_008596.1|:2687544-2687846	57	303	0.9934	58.7047
ref|NC_008596.1|:2687927-2688613	119	687	0.9927	54.0544
ref|NC_008596.1|:2688610-2688948	76	339	0.9823	69.9608
ref|NC_008596.1|:2688950-2689729	37	780	0.7974	14.8029
ref|NC_008596.1|:2689726-2690475	88	750	0.9627	36.6153
ref|NC_008596.1|:2693158-2694690	3624	1533	0.9941	737.712
ref|NC_008596.1|:2694704-2695177	767	474	0.9979	504.961
ref|NC_008596.1|:2695174-2697057	1242	1884	0.9952	205.722
ref|NC_008596.1|:2697091-2697684	508	594	0.9865	266.881
ref|NC_008596.1|:2697720-2699096	502	1377	0.9804	113.765
ref|NC_008596.1|:2699162-2700370	477	1209	0.9959	123.121
ref|NC_008596.1|:2700404-2701951	1228	1548	0.9858	247.553
ref|NC_008596.1|:2701968-2702672	56	705	0.9121	24.7879
ref|NC_008596.1|:2702707-2704464	967	1758	0.9937	171.652
ref|NC_008596.1|:2705700-2706245	557	546	0.9982	318.349
ref|NC_008596.1|:2706242-2707273	1298	1032	0.9952	392.496
ref|NC_008596.1|:2707322-2707672	601	351	0.9972	534.328
ref|NC_008596.1|:2708747-2710579	3660	1833	0.9995	623.102
ref|NC_008596.1|:2710579-2711049	1946	471	0.9851	1289.33
ref|NC_008596.1|:2711052-2712074	1245	1023	0.9941	379.782
ref|NC_008596.1|:2712067-2713434	142	1368	0.9481	32.3924
ref|NC_008596.1|:2718150-2719415	48	1266	0.6058	11.8317
ref|NC_008596.1|:2719412-2720602	9	1191	0.4811	2.35815
ref|NC_008596.1|:2720599-2721432	47	834	0.6847	17.5862
ref|NC_008596.1|:2723196-2723471	237	276	0.8442	267.966
ref|NC_008596.1|:2723468-2724031	132	564	0.9362	73.0358
ref|NC_008596.1|:2727996-2728961	1600	966	0.9907	516.873
ref|NC_008596.1|:2728958-2729623	482	666	0.988	225.847
ref|NC_008596.1|:2729620-2730531	1073	912	0.9945	367.152
ref|NC_008596.1|:273263-273844	194	582	0.9261	104.021
ref|NC_008596.1|:2733807-2734784	556	978	0.9775	177.409
ref|NC_008596.1|:2734886-2735155	2771	270	0.9148	3202.68
ref|NC_008596.1|:2735260-2735667	218	408	0.9093	166.739
ref|NC_008596.1|:2735997-2738288	7551	2292	0.9996	1028.09
ref|NC_008596.1|:2738311-2739615	653	1305	0.9969	156.15
ref|NC_008596.1|:2739634-2740515	676	882	0.9989	239.177
ref|NC_008596.1|:274044-274394	902	351	0.9972	801.937
ref|NC_008596.1|:2741778-2742293	129	516	0.9826	78.0155
ref|NC_008596.1|:2743220-2743516	7	297	0.6835	7.35499
ref|NC_008596.1|:274400-275140	475	741	0.969	200.04
ref|NC_008596.1|:2745690-2746427	688	738	0.9688	290.919
ref|NC_008596.1|:2746424-2746891	89	468	0.9679	59.3451
ref|NC_008596.1|:2746888-2747343	158	456	0.9781	108.127
ref|NC_008596.1|:2747354-2747815	188	462	0.9935	126.986
ref|NC_008596.1|:2749543-2750343	1335	801	0.9875	520.103
ref|NC_008596.1|:2750372-2750836	365	465	0.9742	244.952
ref|NC_008596.1|:2750910-2751554	197	645	0.9705	95.3119
ref|NC_008596.1|:275161-276513	573	1353	0.9978	132.159
ref|NC_008596.1|:2751938-2753338	12	1401	0.3519	2.67291
ref|NC_008596.1|:2756022-2757218	263	1197	0.99	68.565
ref|NC_008596.1|:2759690-2760487	92	798	0.896	35.9771
ref|NC_008596.1|:2760518-2761270	309	753	0.988	128.057
ref|NC_008596.1|:2761296-2762198	1658	903	0.9989	572.977
ref|NC_008596.1|:2762206-2763882	1063	1677	0.9964	197.807
ref|NC_008596.1|:2765524-2768304	3652	2781	0.9396	409.799
ref|NC_008596.1|:2768903-2769508	136	606	0.9868	70.0337
ref|NC_008596.1|:2769486-2769974	127	489	0.8834	81.0467
ref|NC_008596.1|:2770097-2770435	360	339	0.9941	331.393
ref|NC_008596.1|:2770675-2771514	1497	840	0.9929	556.139
ref|NC_008596.1|:2771533-2772369	776	837	0.994	289.319
ref|NC_008596.1|:2773253-2774425	177	1173	0.8014	47.0886
ref|NC_008596.1|:2774435-2774629	34	195	0.9333	54.4108
ref|NC_008596.1|:2774673-2774876	21	204	0.9265	32.124
ref|NC_008596.1|:279235-280374	423	1140	0.9912	115.791
ref|NC_008596.1|:2792363-2793412	1476	1050	0.9981	438.67
ref|NC_008596.1|:2793381-2793947	494	567	0.9965	271.885
ref|NC_008596.1|:2797337-2798875	1069	1539	0.9786	216.76
ref|NC_008596.1|:2801006-2801893	35	888	0.9426	12.2997
ref|NC_008596.1|:2801903-2802589	5	687	0.4061	2.27119
ref|NC_008596.1|:2802586-2803494	96	909	0.9681	32.957
ref|NC_008596.1|:2803499-2804374	484	876	0.7934	172.418
ref|NC_008596.1|:2804420-2805832	988	1413	0.9943	218.2
ref|NC_008596.1|:2810192-2812627	1794	2436	0.9996	229.819
ref|NC_008596.1|:2813453-2813581	3	129	0.7752	7.25725
ref|NC_008596.1|:2813632-2814189	27	558	0.8692	15.0998
ref|NC_008596.1|:2814351-2814803	381	453	0.9735	262.463
ref|NC_008596.1|:2820136-2821314	170	1179	0.9601	44.9962
ref|NC_008596.1|:2823878-2824114	537	237	0.9662	707.077
ref|NC_008596.1|:2825532-2825897	143	366	0.9699	121.926
ref|NC_008596.1|:2826103-2826228	9	126	0.8413	22.2901
ref|NC_008596.1|:2828808-2829659	130	852	0.9648	47.6151
ref|NC_008596.1|:2830449-2830751	76	303	0.9835	78.2729
ref|NC_008596.1|:2831277-2831741	664	465	0.9871	445.611
ref|NC_008596.1|:2831738-2832532	195	795	0.9547	76.5435
ref|NC_008596.1|:2833409-2833780	2049	372	0.9973	1718.86
ref|NC_008596.1|:2833777-2834520	774	744	0.9973	324.645
ref|NC_008596.1|:2836004-2837998	172	1995	0.9529	26.9046
ref|NC_008596.1|:2837995-2839188	302	1194	0.9891	78.9302
ref|NC_008596.1|:2840636-2841931	493	1296	0.9954	118.709
ref|NC_008596.1|:2841956-2843872	1619	1917	0.9974	263.551
ref|NC_008596.1|:2843910-2844824	606	915	0.9978	206.677
ref|NC_008596.1|:2846805-2847866	262	1062	0.9736	76.987
ref|NC_008596.1|:2847863-2849224	196	1362	0.9824	44.9076
ref|NC_008596.1|:2849229-2849924	1432	696	0.9856	642.058
ref|NC_008596.1|:2849980-2850276	343	297	0.9865	360.395
ref|NC_008596.1|:285164-286186	107	1023	0.9804	32.6399
ref|NC_008596.1|:2854529-2855566	208	1038	0.974	62.5326
ref|NC_008596.1|:2857979-2859376	543	1398	0.9921	121.209
ref|NC_008596.1|:2860101-2861342	232	1242	0.8293	58.2917
ref|NC_008596.1|:2861362-2862573	26	1212	0.6955	6.6944
ref|NC_008596.1|:286183-287649	128	1467	0.9877	27.2283
ref|NC_008596.1|:2863788-2864840	517	1053	0.9877	153.216
ref|NC_008596.1|:2867294-2867707	47	414	0.9372	35.4273
ref|NC_008596.1|:2867745-2867888	4	144	0.875	8.66838
ref|NC_008596.1|:2868002-2869096	133	1095	0.9607	37.9034
ref|NC_008596.1|:2869035-2869382	22	348	0.9138	19.728
ref|NC_008596.1|:2870371-2870862	11	492	0.8821	6.97699
ref|NC_008596.1|:2871045-2871920	16	876	0.7705	5.69976
ref|NC_008596.1|:2871947-2872393	6	447	0.7606	4.18875
ref|NC_008596.1|:2872390-2873601	14	1212	0.5899	3.60467
ref|NC_008596.1|:2875590-2876747	50	1158	0.9387	13.4742
ref|NC_008596.1|:287807-289633	2364	1827	0.9989	403.784
ref|NC_008596.1|:2880208-2880504	9	297	0.6633	9.45642
ref|NC_008596.1|:2882879-2884048	843	1170	0.9889	224.845
ref|NC_008596.1|:2896046-2898433	407	2388	0.9966	53.1864
ref|NC_008596.1|:289749-290651	126	903	0.9181	43.5435
ref|NC_008596.1|:2898445-2898927	38	483	0.9938	24.5514
ref|NC_008596.1|:2899010-2901400	1765	2391	0.9971	230.359
ref|NC_008596.1|:290685-292199	72	1515	0.8746	14.8307
ref|NC_008596.1|:2913021-2913422	47	402	0.9527	36.4848
ref|NC_008596.1|:2913508-2913930	97	423	0.9858	71.5603
ref|NC_008596.1|:2915518-2916330	4	813	0.3702	1.53536
ref|NC_008596.1|:2919429-2920505	10	1077	0.6128	2.89751
ref|NC_008596.1|:2920508-2921965	6	1458	0.2929	1.28421
ref|NC_008596.1|:2921962-2923152	5	1191	0.2334	1.31008
ref|NC_008596.1|:292201-293106	81	906	0.8753	27.8996
ref|NC_008596.1|:2923152-2924639	5	1488	0.2238	1.04859
ref|NC_008596.1|:2925664-2926083	1	420	0.2143	0.743004
ref|NC_008596.1|:2926271-2926948	2	678	0.2655	0.920536
ref|NC_008596.1|:2926945-2927517	9	573	0.712	4.90149
ref|NC_008596.1|:2929813-2930508	168	696	0.9784	75.3253
ref|NC_008596.1|:2932334-2933494	7	1161	0.2438	1.88151
ref|NC_008596.1|:2933753-2934544	2	792	0.2273	0.788035
ref|NC_008596.1|:2934557-2936146	9	1590	0.2673	1.76639
ref|NC_008596.1|:293906-294721	73	816	0.9853	27.9173
ref|NC_008596.1|:2947132-2949054	50	1923	0.6474	8.11393
ref|NC_008596.1|:294737-295729	468	993	0.9899	147.074
ref|NC_008596.1|:2949051-2949938	53	888	0.7173	18.6253
ref|NC_008596.1|:2951016-2952254	6	1239	0.2663	1.5112
ref|NC_008596.1|:2957572-2959194	2	1623	0.1109	0.384549
ref|NC_008596.1|:295766-296872	188	1107	0.9359	52.997
ref|NC_008596.1|:2959295-2960089	84	795	0.9711	32.9726
ref|NC_008596.1|:2960097-2960960	183	864	0.9433	66.0964
ref|NC_008596.1|:2961061-2961381	54	321	0.9315	52.4964
ref|NC_008596.1|:2961476-2962030	40	555	0.8883	22.4909
ref|NC_008596.1|:2962139-2962834	50	696	0.9626	22.4182
ref|NC_008596.1|:2962927-2963490	96	564	0.977	53.1169
ref|NC_008596.1|:2964456-2965199	171	744	0.9852	71.7239
ref|NC_008596.1|:2967713-2968099	24	387	0.7261	19.3527
ref|NC_008596.1|:2968218-2969042	50	825	0.7588	18.9128
ref|NC_008596.1|:296866-298137	231	1272	0.9575	56.6716
ref|NC_008596.1|:2972708-2973415	80	708	0.9449	35.2612
ref|NC_008596.1|:2973561-2974910	18	1350	0.5963	4.16082
ref|NC_008596.1|:2974935-2976311	38	1377	0.8199	8.61173
ref|NC_008596.1|:2976308-2977282	209	975	0.9867	66.8933
ref|NC_008596.1|:298158-299276	156	1119	0.9777	43.5046
ref|NC_008596.1|:2983601-2984632	29	1032	0.7965	8.76918
ref|NC_008596.1|:2984629-2985426	23	798	0.8747	8.99426
ref|NC_008596.1|:2986362-2987162	179	801	0.8777	69.7367
ref|NC_008596.1|:2990857-2991939	87	1083	0.9317	25.0687
ref|NC_008596.1|:2992021-2992650	238	630	0.9825	117.89
ref|NC_008596.1|:2992647-2993078	86	432	0.9931	62.1234
ref|NC_008596.1|:299314-300771	1270	1458	0.9979	271.823
ref|NC_008596.1|:2993163-2995217	1950	2055	0.9961	296.117
ref|NC_008596.1|:2995226-2995843	585	618	0.9984	295.398
ref|NC_008596.1|:2995840-2996508	222	669	0.997	103.554
ref|NC_008596.1|:2996505-2997419	246	915	0.9923	83.8986
ref|NC_008596.1|:2997421-2998581	561	1161	0.9922	150.79
ref|NC_008596.1|:2998581-2999636	140	1056	0.9157	41.3718
ref|NC_008596.1|:2999713-3000624	617	912	0.9978	211.121
ref|NC_008596.1|:3000634-3001485	516	852	0.9965	188.995
ref|NC_008596.1|:3001482-3002063	111	582	0.9931	59.5169
ref|NC_008596.1|:3002244-3002999	854	756	0.9907	352.514
ref|NC_008596.1|:3004295-3004852	1015	558	0.9964	567.639
ref|NC_008596.1|:3004849-3005436	253	588	0.9813	134.272
ref|NC_008596.1|:3005439-3006494	367	1056	0.9867	108.453
ref|NC_008596.1|:3006499-3006885	28	387	0.8243	22.5781
ref|NC_008596.1|:3007026-3007814	25	789	0.5627	9.88789
ref|NC_008596.1|:3007814-3008629	32	816	0.8333	12.2377
ref|NC_008596.1|:3008674-3011034	57	2361	0.6955	7.53389
ref|NC_008596.1|:3011031-3011849	93	819	0.9328	35.4356
ref|NC_008596.1|:3011842-3012327	9	486	0.8951	5.77892
ref|NC_008596.1|:3012396-3013715	21	1320	0.6924	4.96462
ref|NC_008596.1|:3013795-3014115	30	321	0.891	29.1647
ref|NC_008596.1|:3014135-3015154	109	1020	0.9608	33.3478
ref|NC_008596.1|:301478-302494	5573	1017	0.9971	1710.05
ref|NC_008596.1|:3015273-3015719	9	447	0.8792	6.28312
ref|NC_008596.1|:3020304-3021023	1657	720	0.9972	718.176
ref|NC_008596.1|:3022735-3023058	1607	324	0.9907	1547.79
ref|NC_008596.1|:3023131-3024993	1692	1863	0.9764	283.418
ref|NC_008596.1|:3024998-3026266	1430	1269	0.9472	351.654
ref|NC_008596.1|:3026272-3027939	1118	1668	0.9892	209.164
ref|NC_008596.1|:3027947-3028489	113	543	0.965	64.941
ref|NC_008596.1|:3028533-3030926	2336	2394	0.977	304.501
ref|NC_008596.1|:3033121-3033750	7	630	0.5667	3.46735
ref|NC_008596.1|:3033747-3034880	2	1134	0.1587	0.550374
ref|NC_008596.1|:3034877-3035743	3	867	0.1788	1.0798
ref|NC_008596.1|:3037408-3038829	48	1422	0.7785	10.5337
ref|NC_008596.1|:3040917-3041594	522	678	0.9853	240.26
ref|NC_008596.1|:3041591-3042871	1091	1281	0.9969	265.776
ref|NC_008596.1|:3042909-3043118	29	210	0.9762	43.0943
ref|NC_008596.1|:3048445-3048876	1866	432	0.9745	1347.93
ref|NC_008596.1|:3055061-3056095	477	1035	0.9836	143.82
ref|NC_008596.1|:3056145-3057179	111	1035	0.9643	33.4675
ref|NC_008596.1|:3057281-3058564	35	1284	0.4073	8.50636
ref|NC_008596.1|:3063126-3063980	6	855	0.6316	2.18991
ref|NC_008596.1|:3063977-3064876	22	900	0.2467	7.62818
ref|NC_008596.1|:3068022-3069497	81	1476	0.8713	17.1253
ref|NC_008596.1|:3070138-3071934	1208	1797	0.9872	209.778
ref|NC_008596.1|:3071978-3072433	511	456	0.9868	349.701
ref|NC_008596.1|:3076326-3078044	94	1719	0.8074	17.0645
ref|NC_008596.1|:3078871-3079857	2	987	0.0912	0.632344
ref|NC_008596.1|:3079874-3081520	6	1647	0.2933	1.13684
ref|NC_008596.1|:3082878-3083348	108	471	0.8429	71.5556
ref|NC_008596.1|:3084783-3088091	134	3309	0.8419	12.6371
ref|NC_008596.1|:3088091-3090805	646	2715	0.9952	74.2512
ref|NC_008596.1|:3090802-3091722	313	921	0.9837	106.054
ref|NC_008596.1|:3091715-3092743	905	1029	0.9942	274.457
ref|NC_008596.1|:3092925-3093758	213	834	0.9784	79.6992
ref|NC_008596.1|:3093797-3095140	662	1344	0.9888	153.709
ref|NC_008596.1|:3096393-3096782	248	390	0.9769	198.439
ref|NC_008596.1|:3096983-3099673	3670	2691	0.9985	425.592
ref|NC_008596.1|:3099680-3100192	453	513	0.9922	275.563
ref|NC_008596.1|:3100185-3101429	788	1245	0.9863	197.514
ref|NC_008596.1|:3101419-3102249	224	831	0.9687	84.1178
ref|NC_008596.1|:3102259-3102702	5	444	0.4842	3.51421
ref|NC_008596.1|:3102792-3103991	1963	1200	0.9925	510.481
ref|NC_008596.1|:3103991-3104725	1138	735	0.9932	483.165
ref|NC_008596.1|:3104730-3105851	1612	1122	0.9456	448.346
ref|NC_008596.1|:310563-312098	273	1536	0.9303	55.4641
ref|NC_008596.1|:3106451-3107587	1231	1137	0.9886	337.861
ref|NC_008596.1|:3107613-3108176	561	564	0.9965	310.402
ref|NC_008596.1|:3108169-3108651	965	483	0.9896	623.478
ref|NC_008596.1|:3111537-3111776	6	240	0.8208	7.80155
ref|NC_008596.1|:3115075-3115632	96	558	0.9427	53.6881
ref|NC_008596.1|:3115629-3116585	64	957	0.9269	20.8693
ref|NC_008596.1|:3116582-3117916	202	1335	0.9386	47.2183
ref|NC_008596.1|:3117913-3118413	177	501	0.9621	110.249
ref|NC_008596.1|:3118410-3119558	280	1149	0.9956	76.0464
ref|NC_008596.1|:3119664-3123011	1851	3348	0.9985	172.529
ref|NC_008596.1|:3123008-3123838	133	831	0.9868	49.9449
ref|NC_008596.1|:3124973-3125290	3857	318	0.9717	3784.98
ref|NC_008596.1|:3125301-3125903	545	603	0.9967	282.046
ref|NC_008596.1|:3126019-3126342	1207	324	0.9969	1162.53
ref|NC_008596.1|:3126361-3127605	1663	1245	0.9952	416.834
ref|NC_008596.1|:3127746-3128945	1847	1200	0.9958	480.315
ref|NC_008596.1|:3129093-3130088	358	996	0.9659	112.167
ref|NC_008596.1|:3130085-3130825	133	741	0.9271	56.0111
ref|NC_008596.1|:3130870-3131709	976	840	0.9393	362.586
ref|NC_008596.1|:3132768-3133439	15	672	0.7619	6.96567
ref|NC_008596.1|:3133436-3135436	57	2001	0.6697	8.88932
ref|NC_008596.1|:313349-314920	92	1572	0.9116	18.2632
ref|NC_008596.1|:3135497-3137305	87	1809	0.8469	15.0079
ref|NC_008596.1|:3137299-3137835	63	537	0.9907	36.6106
ref|NC_008596.1|:3137866-3138804	259	939	0.9915	86.0746
ref|NC_008596.1|:3138801-3140195	343	1395	0.9892	76.7292
ref|NC_008596.1|:3140241-3140918	492	678	0.9912	226.452
ref|NC_008596.1|:3140915-3141922	355	1008	0.996	109.903
ref|NC_008596.1|:3142059-3142244	49	186	0.9624	82.2098
ref|NC_008596.1|:3144739-3145338	392	600	0.9783	203.88
ref|NC_008596.1|:3145459-3146778	2475	1320	0.9947	585.116
ref|NC_008596.1|:3146775-3147251	632	477	0.9916	413.466
ref|NC_008596.1|:3147248-3147721	506	474	0.9895	333.129
ref|NC_008596.1|:314913-315233	31	321	0.9751	30.1368
ref|NC_008596.1|:3150228-3152348	1148	2121	0.967	168.905
ref|NC_008596.1|:3152446-3153321	746	876	0.9954	265.751
ref|NC_008596.1|:315285-316055	22	771	0.7613	8.90449
ref|NC_008596.1|:3153318-3154382	1358	1065	0.9934	397.915
ref|NC_008596.1|:3154391-3155356	266	966	0.8251	85.9301
ref|NC_008596.1|:3155445-3155837	368	393	0.9593	292.211
ref|NC_008596.1|:3155827-3157173	562	1347	0.9874	130.2
ref|NC_008596.1|:3157277-3158299	4987	1023	0.9971	1521.26
ref|NC_008596.1|:3158305-3159531	2070	1227	0.9984	526.461
ref|NC_008596.1|:3159535-3160320	785	786	0.9987	311.665
ref|NC_008596.1|:3160365-3160601	207	237	0.9916	272.56
ref|NC_008596.1|:3168630-3168773	3	144	0.8958	6.50129
ref|NC_008596.1|:3169942-3172743	1477	2802	0.9957	164.495
ref|NC_008596.1|:3179681-3179839	7	159	0.9748	13.7386
ref|NC_008596.1|:3179862-3180788	5751	927	0.9989	1936
ref|NC_008596.1|:3181861-3182799	83	939	0.9915	27.5837
ref|NC_008596.1|:3189456-3190271	5	816	0.5502	1.91214
ref|NC_008596.1|:318960-320069	8	1110	0.4757	2.24909
ref|NC_008596.1|:3190268-3191017	14	750	0.5627	5.82515
ref|NC_008596.1|:3196382-3197227	972	846	0.9492	358.539
ref|NC_008596.1|:3197224-3198657	1143	1434	0.9972	248.735
ref|NC_008596.1|:3198660-3199871	833	1212	0.9959	214.478
ref|NC_008596.1|:3199871-3200644	425	774	0.9935	171.352
ref|NC_008596.1|:3200647-3201891	286	1245	0.996	71.6865
ref|NC_008596.1|:3201888-3202382	123	495	0.9899	77.5426
ref|NC_008596.1|:3202379-3202720	188	342	0.9737	171.543
ref|NC_008596.1|:320261-321361	54	1101	0.8347	15.3055
ref|NC_008596.1|:3207089-3207892	42	804	0.7575	16.3017
ref|NC_008596.1|:3208009-3209274	34	1266	0.7441	8.38081
ref|NC_008596.1|:3209887-3210606	21	720	0.8819	9.1018
ref|NC_008596.1|:3210665-3211774	437	1110	0.9658	122.857
ref|NC_008596.1|:3211820-3212194	1080	375	0.9813	898.738
ref|NC_008596.1|:3212249-3213070	303	822	0.9927	115.03
ref|NC_008596.1|:3213101-3214729	686	1629	0.9988	131.415
ref|NC_008596.1|:321386-322804	117	1419	0.9817	25.7303
ref|NC_008596.1|:3214859-3215056	951	198	0.9949	1498.84
ref|NC_008596.1|:3218854-3219456	89	603	0.9619	46.0589
ref|NC_008596.1|:3219661-3221154	462	1494	0.9893	96.5011
ref|NC_008596.1|:3221174-3221863	211	690	0.9797	95.4276
ref|NC_008596.1|:3222173-3223219	1672	1047	0.999	498.345
ref|NC_008596.1|:3223216-3224163	855	948	0.9968	281.448
ref|NC_008596.1|:3224240-3225223	1337	984	0.9929	424.011
ref|NC_008596.1|:3225346-3226113	573	768	0.9961	232.827
ref|NC_008596.1|:3226161-3226970	959	810	0.9914	369.466
ref|NC_008596.1|:3226977-3227999	1156	1023	0.999	352.633
ref|NC_008596.1|:3228967-3229401	495	435	0.9563	355.105
ref|NC_008596.1|:3229445-3230671	942	1227	0.9821	239.578
ref|NC_008596.1|:3230729-3231052	31	324	0.9506	29.8578
ref|NC_008596.1|:3231961-3233832	1059	1872	0.9989	176.535
ref|NC_008596.1|:3233834-3236089	1690	2256	0.9991	233.77
ref|NC_008596.1|:3236097-3237074	576	978	0.998	183.791
ref|NC_008596.1|:3237127-3237477	33	351	0.963	29.3391
ref|NC_008596.1|:3237553-3238818	159	1266	0.9866	39.1926
ref|NC_008596.1|:3241991-3242389	4	399	0.4787	3.12844
ref|NC_008596.1|:3242433-3242996	76	564	0.9043	42.0509
ref|NC_008596.1|:3243269-3246391	1307	3123	0.9997	130.6
ref|NC_008596.1|:3246698-3248089	276	1392	0.9842	61.8743
ref|NC_008596.1|:3249596-3250303	288	708	0.9562	126.94
ref|NC_008596.1|:3250303-3251232	1040	930	0.9946	348.972
ref|NC_008596.1|:3251229-3252143	197	915	0.9923	67.1871
ref|NC_008596.1|:3252280-3252924	158	645	0.9659	76.4431
ref|NC_008596.1|:3253007-3256561	8602	3555	0.9975	755.093
ref|NC_008596.1|:3257094-3257483	45	390	0.9872	36.0071
ref|NC_008596.1|:3257504-3257905	137	402	0.9925	106.349
ref|NC_008596.1|:3257923-3258243	23	321	0.8847	22.3596
ref|NC_008596.1|:3258382-3259674	824	1293	0.9923	198.87
ref|NC_008596.1|:3268212-3269510	147	1299	0.9877	35.3142
ref|NC_008596.1|:3269639-3270787	52	1149	0.7537	14.1229
ref|NC_008596.1|:3270784-3271461	26	678	0.8894	11.967
ref|NC_008596.1|:3271486-3271995	13	510	0.8471	7.95452
ref|NC_008596.1|:3272008-3272769	109	762	0.9921	44.6388
ref|NC_008596.1|:3273453-3274514	72	1062	0.9482	21.1567
ref|NC_008596.1|:3274521-3274763	63	243	0.9136	80.9049
ref|NC_008596.1|:3274778-3275455	114	678	0.8953	52.4706
ref|NC_008596.1|:3277598-3278641	1543	1044	0.9943	461.218
ref|NC_008596.1|:3278638-3280233	497	1596	0.9875	97.1772
ref|NC_008596.1|:3280227-3281093	644	867	0.9896	231.797
ref|NC_008596.1|:3284200-3285537	1666	1338	0.9963	388.561
ref|NC_008596.1|:3285537-3286676	1272	1140	0.9965	348.195
ref|NC_008596.1|:3286673-3287293	624	621	0.9968	313.569
ref|NC_008596.1|:3287290-3287907	212	618	0.9984	107.05
ref|NC_008596.1|:3287922-3288698	611	777	0.9987	245.392
ref|NC_008596.1|:3288695-3289525	482	831	0.994	181.003
ref|NC_008596.1|:3289522-3290307	292	786	0.9924	115.931
ref|NC_008596.1|:3290318-3290665	176	348	0.9655	157.824
ref|NC_008596.1|:3290670-3292352	335	1683	0.9881	62.1157
ref|NC_008596.1|:3292342-3293334	308	993	0.9919	96.7926
ref|NC_008596.1|:3294784-3296358	1793	1575	0.9949	355.255
ref|NC_008596.1|:3296355-3296969	210	615	0.9789	106.558
ref|NC_008596.1|:3297046-3297864	2291	819	0.9988	872.935
ref|NC_008596.1|:3297900-3299177	1339	1278	0.9977	326.957
ref|NC_008596.1|:3299174-3299962	956	789	0.9911	378.113
ref|NC_008596.1|:3299959-3301809	2479	1851	0.9995	417.937
ref|NC_008596.1|:3301936-3302223	93	288	0.941	100.77
ref|NC_008596.1|:3302213-3302626	26	414	0.9348	19.5981
ref|NC_008596.1|:3302712-3307268	942	4557	0.9971	64.5078
ref|NC_008596.1|:3307261-3308763	170	1503	0.9727	35.2964
ref|NC_008596.1|:330792-331799	247	1008	0.995	76.4675
ref|NC_008596.1|:3308803-3310221	3982	1419	0.9944	875.708
ref|NC_008596.1|:3310245-3311108	1702	864	0.9977	614.733
ref|NC_008596.1|:3318528-3319415	1342	888	0.9932	471.607
ref|NC_008596.1|:3319425-3320357	411	933	0.9893	137.468
ref|NC_008596.1|:3320354-3321139	381	786	0.9873	151.267
ref|NC_008596.1|:3321162-3322022	628	861	0.9942	227.613
ref|NC_008596.1|:3322077-3323213	240	1137	0.9982	65.8706
ref|NC_008596.1|:3323210-3323869	65	660	0.9591	30.7334
ref|NC_008596.1|:3323913-3325754	23	1842	0.3605	3.89654
ref|NC_008596.1|:3325818-3326303	16	486	0.6893	10.2736
ref|NC_008596.1|:3327095-3328519	387	1425	0.7558	84.7494
ref|NC_008596.1|:3328852-3329478	218	627	0.9777	108.5
ref|NC_008596.1|:3329756-3330919	1390	1164	0.9991	372.651
ref|NC_008596.1|:3330998-3332035	493	1038	0.9865	148.214
ref|NC_008596.1|:3332032-3333246	735	1215	0.9967	188.778
ref|NC_008596.1|:333272-334264	73	993	0.9809	22.9411
ref|NC_008596.1|:3333243-3334097	474	855	0.9953	173.003
ref|NC_008596.1|:3334081-3334827	304	747	0.988	126.997
ref|NC_008596.1|:3334948-3335274	158	327	0.9755	150.782
ref|NC_008596.1|:3337685-3337909	20	225	0.9333	27.7388
ref|NC_008596.1|:3337958-3339346	509	1389	0.9438	114.355
ref|NC_008596.1|:3339343-3339477	16	135	0.9333	36.9851
ref|NC_008596.1|:3339524-3340744	592	1221	0.991	151.303
ref|NC_008596.1|:3340787-3341722	106	936	0.8718	35.3403
ref|NC_008596.1|:3341757-3342605	278	849	0.9635	102.183
ref|NC_008596.1|:3342704-3344113	521	1410	0.9979	115.308
ref|NC_008596.1|:3346024-3347112	58	1089	0.9688	16.6204
ref|NC_008596.1|:3347124-3348557	68	1434	0.9435	14.7979
ref|NC_008596.1|:3348569-3349522	18	954	0.7285	5.88796
ref|NC_008596.1|:3349525-3350397	12	873	0.7789	4.28951
ref|NC_008596.1|:3350397-3351506	29	1110	0.7784	8.15297
ref|NC_008596.1|:3351503-3352636	16	1134	0.694	4.40299
ref|NC_008596.1|:3352633-3354375	30	1743	0.8308	5.37112
ref|NC_008596.1|:3354375-3354836	3	462	0.4416	2.02638
ref|NC_008596.1|:3354888-3355973	248	1086	0.965	71.2627
ref|NC_008596.1|:3356052-3356885	81	834	0.9724	30.3082
ref|NC_008596.1|:3357384-3358010	3	627	0.4306	1.49312
ref|NC_008596.1|:3358295-3359179	52	885	0.9514	18.3358
ref|NC_008596.1|:3359219-3359566	144	348	0.9943	129.129
ref|NC_008596.1|:3363710-3363892	6	183	0.7486	10.2315
ref|NC_008596.1|:3368990-3369637	48	648	0.9151	23.1157
ref|NC_008596.1|:3369713-3370798	3311	1086	0.9936	951.415
ref|NC_008596.1|:3370884-3373658	435	2775	0.9488	48.9178
ref|NC_008596.1|:3374137-3374979	18	843	0.7616	6.66324
ref|NC_008596.1|:3375207-3375320	1	114	0.7895	2.73738
ref|NC_008596.1|:3375472-3376029	4	558	0.3226	2.237
ref|NC_008596.1|:3376204-3377424	157	1221	0.9787	40.1259
ref|NC_008596.1|:3377556-3378146	63	591	0.9002	33.2655
ref|NC_008596.1|:3379139-3380224	58	1086	0.9411	16.6663
ref|NC_008596.1|:337990-338826	32	837	0.9259	11.9307
ref|NC_008596.1|:3380231-3381091	102	861	0.9721	36.969
ref|NC_008596.1|:3381095-3381979	38	885	0.9435	13.3993
ref|NC_008596.1|:3382070-3383518	154	1449	0.9758	33.166
ref|NC_008596.1|:3383593-3384945	249	1353	0.8884	57.4305
ref|NC_008596.1|:3384988-3385890	56	903	0.8926	19.3527
ref|NC_008596.1|:3386138-3387082	59	945	0.9693	19.4832
ref|NC_008596.1|:3388088-3388576	54	489	0.9836	34.4608
ref|NC_008596.1|:3388626-3389927	556	1302	0.9962	133.261
ref|NC_008596.1|:338897-339805	10	909	0.4796	3.43302
ref|NC_008596.1|:3390024-3390854	240	831	0.9928	90.1262
ref|NC_008596.1|:3391207-3391764	207	558	0.9857	115.765
ref|NC_008596.1|:3393017-3394192	101	1176	0.9872	26.8012
ref|NC_008596.1|:3394773-3395795	47	1023	0.9511	14.3372
ref|NC_008596.1|:339809-340336	49	528	0.9848	28.9603
ref|NC_008596.1|:3398604-3399185	55	582	0.9639	29.4904
ref|NC_008596.1|:3400223-3402250	54	2028	0.8333	8.30934
ref|NC_008596.1|:3402308-3403102	19	795	0.7585	7.45808
ref|NC_008596.1|:3403263-3403796	768	534	0.9944	448.808
ref|NC_008596.1|:3403857-3404060	37	204	0.9706	56.5995
ref|NC_008596.1|:3408671-3409429	366	759	0.9776	150.48
ref|NC_008596.1|:3412441-3413250	130	810	0.9593	50.084
ref|NC_008596.1|:3414655-3415773	41	1119	0.8695	11.4339
ref|NC_008596.1|:3418987-3419235	16	249	0.7028	20.0522
ref|NC_008596.1|:3419267-3420439	168	1173	0.9923	44.6943
ref|NC_008596.1|:3422532-3423314	4	783	0.3959	1.59419
ref|NC_008596.1|:3423311-3424108	5	798	0.5125	1.95527
ref|NC_008596.1|:3424110-3425210	23	1101	0.7702	6.519
ref|NC_008596.1|:3425207-3425725	4	519	0.6936	2.4051
ref|NC_008596.1|:3425722-3427083	18	1362	0.8267	4.12417
ref|NC_008596.1|:3427103-3427399	10	297	0.936	10.5071
ref|NC_008596.1|:342748-343923	1035	1176	0.9915	274.646
ref|NC_008596.1|:3428505-3428870	7	366	0.8634	5.9684
ref|NC_008596.1|:3429446-3430054	17	609	0.7734	8.71109
ref|NC_008596.1|:3430051-3430938	19	888	0.7973	6.677
ref|NC_008596.1|:3431015-3431353	11	339	0.9764	10.1259
ref|NC_008596.1|:3431438-3432004	139	567	0.9965	76.5019
ref|NC_008596.1|:3432244-3432795	84	552	0.9638	47.4877
ref|NC_008596.1|:3433116-3433571	113	456	0.9934	77.3311
ref|NC_008596.1|:3436349-3436951	132	603	0.9784	68.312
ref|NC_008596.1|:3436955-3437581	60	627	0.9745	29.8624
ref|NC_008596.1|:3437657-3438670	70	1014	0.8876	21.5427
ref|NC_008596.1|:3438709-3439404	32	696	0.9626	14.3477
ref|NC_008596.1|:3439442-3440194	21	753	0.9602	8.70292
ref|NC_008596.1|:3440359-3441657	40	1299	0.9569	9.60929
ref|NC_008596.1|:3441702-3441911	43	210	0.9048	63.8984
ref|NC_008596.1|:3443225-3444496	26	1272	0.7492	6.37862
ref|NC_008596.1|:3445911-3447587	217	1677	0.9994	40.3801
ref|NC_008596.1|:3447605-3448519	180	915	0.976	61.3892
ref|NC_008596.1|:3450104-3450889	92	786	0.9364	36.5263
ref|NC_008596.1|:3452237-3452626	155	390	0.9436	124.025
ref|NC_008596.1|:3453339-3453689	40	351	0.9772	35.5626
ref|NC_008596.1|:3459807-3461426	69	1620	0.8543	13.2915
ref|NC_008596.1|:3461441-3462214	10	774	0.4574	4.03181
ref|NC_008596.1|:3462268-3463464	54	1197	0.9691	14.078
ref|NC_008596.1|:3463461-3464594	19	1134	0.8616	5.22855
ref|NC_008596.1|:3464591-3465574	143	984	0.9533	45.3505
ref|NC_008596.1|:3465586-3466005	42	420	0.9238	31.2062
ref|NC_008596.1|:3466032-3466808	106	777	0.964	42.5721
ref|NC_008596.1|:3471648-3473846	199	2199	0.9391	28.2402
ref|NC_008596.1|:3473843-3474640	55	798	0.9323	21.508
ref|NC_008596.1|:3474657-3476018	46	1362	0.8678	10.5395
ref|NC_008596.1|:3476015-3477016	40	1002	0.7615	12.4576
ref|NC_008596.1|:3477089-3478327	211	1239	0.9903	53.1437
ref|NC_008596.1|:3479977-3480570	46	594	0.968	24.1664
ref|NC_008596.1|:348060-349247	488	1188	0.9806	128.187
ref|NC_008596.1|:3481863-3482456	52	594	0.9848	27.3185
ref|NC_008596.1|:3484243-3484680	126	438	0.9041	89.7712
ref|NC_008596.1|:3487270-3487755	8	486	0.7366	5.13682
ref|NC_008596.1|:3487878-3488744	245	867	0.9446	88.1836
ref|NC_008596.1|:3493671-3494702	97	1032	0.9864	29.3314
ref|NC_008596.1|:3494759-3495541	61	783	0.8991	24.3113
ref|NC_008596.1|:3495569-3496423	258	855	0.9743	94.166
ref|NC_008596.1|:3498088-3499005	1	918	0.098	0.339937
ref|NC_008596.1|:3499056-3499430	7	375	0.584	5.82515
ref|NC_008596.1|:3499988-3501115	39	1128	0.969	10.7894
ref|NC_008596.1|:3501227-3501832	98	606	0.9637	50.4654
ref|NC_008596.1|:3505505-3506134	851	630	0.9984	421.531
ref|NC_008596.1|:3506198-3506590	135	393	0.9975	107.197
ref|NC_008596.1|:3506616-3507194	161	579	0.9983	86.7737
ref|NC_008596.1|:3508893-3509048	2	156	0.7244	4.00079
ref|NC_008596.1|:3509255-3510631	1628	1377	0.9855	368.945
ref|NC_008596.1|:3511367-3512173	405	807	0.9851	156.611
ref|NC_008596.1|:3512255-3512413	20	159	0.9874	39.2531
ref|NC_008596.1|:3514040-3515053	8	1014	0.4832	2.46203
ref|NC_008596.1|:3515287-3515433	1	147	0.6122	2.12287
ref|NC_008596.1|:3515585-3516229	28	645	0.8915	13.5469
ref|NC_008596.1|:3518377-3519072	181	696	0.9856	81.154
ref|NC_008596.1|:3520041-3520619	29	579	0.9896	15.63
ref|NC_008596.1|:3520758-3521030	240	273	0.9744	274.34
ref|NC_008596.1|:3521165-3521548	199	384	0.9818	161.72
ref|NC_008596.1|:352236-353429	190	1194	0.9824	49.6581
ref|NC_008596.1|:3526436-3526876	83	441	0.9388	58.7327
ref|NC_008596.1|:3526916-3529162	723	2247	0.9911	100.41
ref|NC_008596.1|:3529328-3529993	34	666	0.9294	15.9311
ref|NC_008596.1|:3534240-3535796	193	1557	0.9814	38.682
ref|NC_008596.1|:3536879-3537790	8	912	0.4923	2.73738
ref|NC_008596.1|:3537873-3539153	102	1281	0.9735	24.848
ref|NC_008596.1|:3539153-3540352	72	1200	0.9225	18.7237
ref|NC_008596.1|:3540363-3540992	15	630	0.7889	7.43004
ref|NC_008596.1|:3541055-3541705	22	651	0.8326	10.5459
ref|NC_008596.1|:3544716-3545447	475	732	0.9945	202.499
ref|NC_008596.1|:3546179-3547108	205	930	0.9613	68.7878
ref|NC_008596.1|:3548221-3548475	111	255	0.9922	135.839
ref|NC_008596.1|:3548528-3549193	284	666	0.9715	133.071
ref|NC_008596.1|:3552713-3553684	170	972	0.9743	54.5787
ref|NC_008596.1|:3556736-3557890	107	1155	0.987	28.9096
ref|NC_008596.1|:3557926-3558267	1034	342	0.9649	943.485
ref|NC_008596.1|:3558309-3558770	2121	462	0.9784	1432.65
ref|NC_008596.1|:3559120-3559596	202	477	0.9853	132.152
ref|NC_008596.1|:3559593-3562502	1660	2910	0.9924	178.015
ref|NC_008596.1|:3563799-3564401	180	603	0.9436	93.1528
ref|NC_008596.1|:3564453-3565199	289	747	0.9933	120.731
ref|NC_008596.1|:3565749-3565904	10	156	0.75	20.004
ref|NC_008596.1|:3566211-3566756	56	546	0.8919	32.0063
ref|NC_008596.1|:3566848-3567099	52	252	0.9484	64.3937
ref|NC_008596.1|:3567077-3568549	281	1473	0.9742	59.5311
ref|NC_008596.1|:3568572-3569969	143	1398	0.9242	31.9205
ref|NC_008596.1|:3570092-3570985	603	894	0.962	210.485
ref|NC_008596.1|:3571016-3571939	368	924	0.987	124.284
ref|NC_008596.1|:3572011-3572664	45	654	0.7156	21.4721
ref|NC_008596.1|:3572774-3574159	54	1386	0.8362	12.1583
ref|NC_008596.1|:3580892-3581272	10	381	0.7454	8.1906
ref|NC_008596.1|:3581377-3582507	147	1131	0.901	40.5598
ref|NC_008596.1|:3582635-3583222	7	588	0.3418	3.71502
ref|NC_008596.1|:3583219-3585468	101	2250	0.8773	14.0081
ref|NC_008596.1|:3586215-3587507	20	1293	0.4014	4.82694
ref|NC_008596.1|:3587930-3588706	26	777	0.8867	10.4422
ref|NC_008596.1|:3588785-3589417	32	633	0.8863	15.7756
ref|NC_008596.1|:3589470-3590201	232	732	0.9631	98.9048
ref|NC_008596.1|:3590198-3590848	282	651	0.9816	135.179
ref|NC_008596.1|:3593962-3595527	204	1566	0.8978	40.6517
ref|NC_008596.1|:3596576-3597016	130	441	0.9751	91.991
ref|NC_008596.1|:3597069-3598112	469	1044	0.9684	140.189
ref|NC_008596.1|:3598192-3600066	472	1875	0.9861	78.5564
ref|NC_008596.1|:3600074-3600313	184	240	0.9792	239.247
ref|NC_008596.1|:3601197-3601316	9	120	0.9	23.4046
ref|NC_008596.1|:3601386-3601607	52	222	0.9144	73.0956
ref|NC_008596.1|:3601604-3601975	99	372	0.9812	83.0487
ref|NC_008596.1|:3605339-3606676	64	1338	0.932	14.9267
ref|NC_008596.1|:3607110-3607949	6	840	0.4286	2.22901
ref|NC_008596.1|:360723-361178	11	456	0.625	7.52781
ref|NC_008596.1|:3608670-3609350	1	681	0.1322	0.458241
ref|NC_008596.1|:3609381-3610136	5	756	0.4603	2.0639
ref|NC_008596.1|:3610192-3611469	87	1278	0.9687	21.2436
ref|NC_008596.1|:3612964-3614376	28	1413	0.7424	6.18382
ref|NC_008596.1|:3614417-3615436	10	1020	0.6078	3.05943
ref|NC_008596.1|:3615464-3616312	69	849	0.5984	25.3619
ref|NC_008596.1|:3616326-3617897	40	1572	0.7519	7.9405
ref|NC_008596.1|:361710-363317	55	1608	0.7015	10.6738
ref|NC_008596.1|:3620574-3621500	169	927	0.9547	56.8915
ref|NC_008596.1|:3626921-3627553	30	633	0.9084	14.7897
ref|NC_008596.1|:3627559-3627768	32	210	0.7143	47.5523
ref|NC_008596.1|:3629411-3631426	151	2016	0.9851	23.3737
ref|NC_008596.1|:3632220-3632795	6	576	0.4705	3.25064
ref|NC_008596.1|:3632831-3633964	22	1134	0.7513	6.05411
ref|NC_008596.1|:363333-364835	22	1503	0.7379	4.56777
ref|NC_008596.1|:3633987-3635588	335	1602	0.9875	65.2564
ref|NC_008596.1|:3635643-3636122	325	480	0.9771	211.292
ref|NC_008596.1|:3636119-3637426	243	1308	0.9931	57.9748
ref|NC_008596.1|:3638039-3640156	141	2118	0.9452	20.7747
ref|NC_008596.1|:3640153-3641547	33	1395	0.8638	7.38211
ref|NC_008596.1|:3641776-3642765	1699	990	0.997	535.549
ref|NC_008596.1|:3643729-3646068	95	2340	0.8226	12.6692
ref|NC_008596.1|:3646220-3647224	46	1005	0.9811	14.2834
ref|NC_008596.1|:364857-365306	13	450	0.9956	9.01512
ref|NC_008596.1|:3652441-3653880	11	1440	0.291	2.38381
ref|NC_008596.1|:365303-365797	16	495	0.9131	10.0868
ref|NC_008596.1|:3654084-3654329	1	246	0.3659	1.26854
ref|NC_008596.1|:3654331-3655206	2	876	0.2055	0.71247
ref|NC_008596.1|:3655206-3655454	6	249	0.5904	7.51956
ref|NC_008596.1|:3655466-3656092	41	627	0.9075	20.406
ref|NC_008596.1|:3656099-3656827	217	729	0.9575	92.8908
ref|NC_008596.1|:3656839-3658068	424	1230	0.9886	107.573
ref|NC_008596.1|:3658215-3658883	265	669	0.9073	123.612
ref|NC_008596.1|:3658883-3662089	1316	3207	0.9361	128.055
ref|NC_008596.1|:3661633-3662124	2	492	0.3557	1.26854
ref|NC_008596.1|:3662792-3663292	12	501	0.5309	7.47454
ref|NC_008596.1|:3669958-3670938	66	981	0.9521	20.995
ref|NC_008596.1|:3670935-3671717	95	783	0.9668	37.8619
ref|NC_008596.1|:3672598-3673341	22	744	0.2742	9.22764
ref|NC_008596.1|:3674267-3676639	410	2373	0.9983	53.9171
ref|NC_008596.1|:3676719-3677468	248	750	0.9787	103.188
ref|NC_008596.1|:3678199-3678690	9	492	0.6098	5.70845
ref|NC_008596.1|:3680523-3680780	3	258	0.3721	3.62863
ref|NC_008596.1|:368223-369158	41	936	0.89	13.6694
ref|NC_008596.1|:3682273-3682944	2086	672	0.9955	968.692
ref|NC_008596.1|:3682967-3683896	1653	930	0.9989	554.665
ref|NC_008596.1|:3683996-3685369	2046	1374	0.9949	464.686
ref|NC_008596.1|:3691404-3691811	1856	408	0.9975	1419.58
ref|NC_008596.1|:3691826-3692782	1499	957	0.9875	488.799
ref|NC_008596.1|:369275-370873	133	1599	0.9593	25.9564
ref|NC_008596.1|:3692833-3694299	1309	1467	0.9986	278.452
ref|NC_008596.1|:3694314-3695750	1594	1437	0.9958	346.156
ref|NC_008596.1|:3699761-3701146	299	1386	0.9885	67.3207
ref|NC_008596.1|:3701139-3702233	347	1095	0.9461	98.8908
ref|NC_008596.1|:3702226-3703254	569	1029	0.9893	172.559
ref|NC_008596.1|:3703284-3705449	6134	2166	0.9968	883.743
ref|NC_008596.1|:3705497-3707785	2332	2289	0.9996	317.924
ref|NC_008596.1|:370879-372888	81	2010	0.8861	12.5756
ref|NC_008596.1|:3710692-3710910	204	219	0.9954	290.688
ref|NC_008596.1|:3716443-3717138	104	696	0.8276	46.6299
ref|NC_008596.1|:3719609-3721534	1406	1926	0.9927	227.808
ref|NC_008596.1|:3721548-3723488	252	1941	0.9835	40.515
ref|NC_008596.1|:3726341-3726784	113	444	0.8694	79.4211
ref|NC_008596.1|:372885-373643	40	759	0.9341	16.4459
ref|NC_008596.1|:3734280-3735554	7	1275	0.3106	1.71328
ref|NC_008596.1|:3735585-3736673	12	1089	0.4435	3.4387
ref|NC_008596.1|:373643-374437	31	795	0.8277	12.1684
ref|NC_008596.1|:3736700-3737035	21	336	0.9643	19.5039
ref|NC_008596.1|:3737032-3737358	95	327	0.9817	90.6602
ref|NC_008596.1|:3738781-3740985	833	2205	0.9977	117.89
ref|NC_008596.1|:3741065-3741475	604	411	0.9173	458.602
ref|NC_008596.1|:3741641-3742540	245	900	0.9667	84.9502
ref|NC_008596.1|:3742546-3743655	95	1110	0.9694	26.708
ref|NC_008596.1|:3743679-3745160	162	1482	0.9831	34.112
ref|NC_008596.1|:374434-376188	106	1755	0.886	18.8482
ref|NC_008596.1|:3745516-3745836	29	321	0.9065	28.1925
ref|NC_008596.1|:3746956-3747261	350	306	0.9739	356.933
ref|NC_008596.1|:3747389-3748171	250	783	0.9872	99.6366
ref|NC_008596.1|:3750230-3750661	88	432	0.9722	63.5682
ref|NC_008596.1|:3750763-3751188	127	426	0.9601	93.0325
ref|NC_008596.1|:3751261-3752916	710	1656	0.9523	133.795
ref|NC_008596.1|:3755928-3757010	77	1083	0.9843	22.1872
ref|NC_008596.1|:3757013-3758101	84	1089	0.8962	24.0709
ref|NC_008596.1|:3759496-3760995	184	1500	0.9987	38.2796
ref|NC_008596.1|:3761143-3761553	11	411	0.9221	8.35202
ref|NC_008596.1|:376204-377340	88	1137	0.898	24.1525
ref|NC_008596.1|:3763403-3763897	3	495	0.3737	1.89128
ref|NC_008596.1|:3763858-3763968	2	111	0.8108	5.62274
ref|NC_008596.1|:3763971-3765302	13	1332	0.6366	3.04565
ref|NC_008596.1|:3765299-3766309	64	1011	0.8942	19.7547
ref|NC_008596.1|:3766881-3767561	238	681	0.8561	109.061
ref|NC_008596.1|:3767728-3768630	73	903	0.969	25.2276
ref|NC_008596.1|:3768650-3769939	120	1290	0.9566	29.029
ref|NC_008596.1|:3770113-3772422	210	2310	0.9853	28.3693
ref|NC_008596.1|:3772431-3773042	28	612	0.6634	14.2773
ref|NC_008596.1|:3773112-3774191	68	1080	0.9343	19.6483
ref|NC_008596.1|:377377-378393	23	1017	0.7089	7.05745
ref|NC_008596.1|:3774188-3774766	43	579	0.8083	23.1756
ref|NC_008596.1|:3775-4359	76	585	0.9761	40.5414
ref|NC_008596.1|:3776635-3777081	244	447	0.9821	170.342
ref|NC_008596.1|:3777183-3777833	24	651	0.7281	11.5046
ref|NC_008596.1|:3778220-3785944	185	7725	0.6687	7.47333
ref|NC_008596.1|:378402-379154	60	753	0.9495	24.8655
ref|NC_008596.1|:3787202-3787639	132	438	0.9406	94.046
ref|NC_008596.1|:3799807-3799917	2	111	0.8288	5.62274
ref|NC_008596.1|:382067-382837	27	771	0.6537	10.9282
ref|NC_008596.1|:3827521-3827730	156	210	0.9571	231.817
ref|NC_008596.1|:3827733-3828299	96	567	0.9894	52.8359
ref|NC_008596.1|:3828376-3829140	44	765	0.8824	17.9487
ref|NC_008596.1|:382881-383699	27	819	0.8535	10.2878
ref|NC_008596.1|:3829137-3829907	44	771	0.952	17.809
ref|NC_008596.1|:3829921-3830556	470	636	0.9937	230.612
ref|NC_008596.1|:3834599-3836371	660	1773	0.9853	116.165
ref|NC_008596.1|:383703-385127	62	1425	0.8842	13.5774
ref|NC_008596.1|:3850705-3851742	7	1038	0.4672	2.10446
ref|NC_008596.1|:385157-386185	27	1029	0.8717	8.18821
ref|NC_008596.1|:3851791-3853026	142	1236	0.9862	35.8518
ref|NC_008596.1|:3855341-3856615	359	1275	0.9765	87.8668
ref|NC_008596.1|:3856615-3858216	360	1602	0.9482	70.1263
ref|NC_008596.1|:3858213-3858842	89	630	0.9683	44.0849
ref|NC_008596.1|:3858872-3860263	144	1392	0.9899	32.2823
ref|NC_008596.1|:386170-387498	85	1329	0.8796	19.9588
ref|NC_008596.1|:3862580-3862939	244	360	0.95	211.509
ref|NC_008596.1|:3863058-3866327	544	3270	0.9379	51.9149
ref|NC_008596.1|:3866375-3867739	39	1365	0.7985	8.91605
ref|NC_008596.1|:3870193-3870660	44	468	0.9679	29.3391
ref|NC_008596.1|:3874246-3874500	153	255	0.9608	187.237
ref|NC_008596.1|:3874504-3875688	217	1185	0.9873	57.1455
ref|NC_008596.1|:387495-388796	109	1302	0.9816	26.125
ref|NC_008596.1|:3876491-3877093	468	603	0.9668	242.197
ref|NC_008596.1|:3877122-3877925	148	804	0.9925	57.4442
ref|NC_008596.1|:3880937-3881641	565	705	0.9844	250.092
ref|NC_008596.1|:3887653-3888093	49	441	0.9887	34.6735
ref|NC_008596.1|:388793-389932	145	1140	0.9482	39.6921
ref|NC_008596.1|:3888141-3888686	172	546	0.9744	98.3052
ref|NC_008596.1|:3889800-3891341	15	1542	0.5402	3.03562
ref|NC_008596.1|:3892337-3893056	5	720	0.4778	2.1671
ref|NC_008596.1|:3893053-3894336	5	1284	0.1815	1.21519
ref|NC_008596.1|:3894333-3895127	4	795	0.2528	1.57012
ref|NC_008596.1|:3895124-3896194	33	1071	0.7068	9.61535
ref|NC_008596.1|:3896187-3897479	22	1293	0.7293	5.30964
ref|NC_008596.1|:3897476-3898855	43	1380	0.9341	9.72367
ref|NC_008596.1|:3898899-3899843	29	945	0.8667	9.5765
ref|NC_008596.1|:389934-391421	252	1488	0.9872	52.8492
ref|NC_008596.1|:3899840-3900568	27	729	0.856	11.5578
ref|NC_008596.1|:3900662-3902119	57	1458	0.5219	12.1999
ref|NC_008596.1|:3906374-3907534	78	1161	0.9897	20.9654
ref|NC_008596.1|:3912482-3913630	12	1149	0.1802	3.25913
ref|NC_008596.1|:3913627-3914298	5	672	0.4196	2.32189
ref|NC_008596.1|:391385-391987	39	603	0.9834	20.1831
ref|NC_008596.1|:3914357-3914806	43	450	0.9067	29.8192
ref|NC_008596.1|:3914803-3916005	109	1203	0.9759	28.2749
ref|NC_008596.1|:3916139-3916366	12	228	0.8728	16.4243
ref|NC_008596.1|:392047-392592	40	546	0.8938	22.8617
ref|NC_008596.1|:3922049-3922738	98	690	0.9754	44.3218
ref|NC_008596.1|:392616-392957	23	342	0.8626	20.9866
ref|NC_008596.1|:3929241-3929594	509	354	0.9972	448.699
ref|NC_008596.1|:392954-393448	69	495	0.9697	43.4995
ref|NC_008596.1|:3938659-3938871	706	213	0.6056	1034.35
ref|NC_008596.1|:394013-395614	107	1602	0.9076	20.8431
ref|NC_008596.1|:3943094-3943993	62	900	0.9844	21.4976
ref|NC_008596.1|:3944015-3945133	406	1119	0.9955	113.224
ref|NC_008596.1|:3945143-3945769	271	627	0.9936	134.878
ref|NC_008596.1|:3945766-3947277	738	1512	0.9921	152.316
ref|NC_008596.1|:3947354-3947998	98	645	0.8202	47.414
ref|NC_008596.1|:3947995-3949062	85	1068	0.9822	24.8364
ref|NC_008596.1|:3952554-3952973	575	420	0.9738	427.228
ref|NC_008596.1|:3954552-3955568	714	1017	0.9941	219.088
ref|NC_008596.1|:395654-396616	138	963	0.9616	44.7191
ref|NC_008596.1|:3963990-3964871	14	882	0.6757	4.95336
ref|NC_008596.1|:3964940-3965479	45	540	0.9296	26.0052
ref|NC_008596.1|:3965476-3966558	386	1083	0.9769	111.224
ref|NC_008596.1|:3976222-3976725	3271	504	0.9861	2025.31
ref|NC_008596.1|:3976734-3977297	275	564	0.9929	152.158
ref|NC_008596.1|:3977303-3977596	317	294	0.9898	336.475
ref|NC_008596.1|:3978534-3979409	361	876	0.992	128.601
ref|NC_008596.1|:3979406-3980203	377	798	0.9937	147.428
ref|NC_008596.1|:3980200-3980706	156	507	0.9704	96.019
ref|NC_008596.1|:3982213-3983361	57	1149	0.9104	15.4809
ref|NC_008596.1|:3987401-3988021	77	621	0.8293	38.6937
ref|NC_008596.1|:3988011-3988562	84	552	0.8623	47.4877
ref|NC_008596.1|:3988559-3989284	150	726	0.9711	64.4756
ref|NC_008596.1|:3990221-3990724	36	504	0.9028	22.2901
ref|NC_008596.1|:3992167-3993123	30	957	0.7649	9.7825
ref|NC_008596.1|:4001317-4003635	6359	2319	0.9897	855.714
ref|NC_008596.1|:4006998-4007264	127	267	0.7753	148.434
ref|NC_008596.1|:4007445-4008236	586	792	0.9596	230.894
ref|NC_008596.1|:4008412-4009293	1303	882	0.9955	461.017
ref|NC_008596.1|:4012832-4013794	866	963	0.9855	280.629
ref|NC_008596.1|:4013788-4014441	1349	654	0.9985	643.687
ref|NC_008596.1|:401448-402611	423	1164	0.988	113.404
ref|NC_008596.1|:4016065-4017468	3887	1404	0.9972	863.949
ref|NC_008596.1|:4018666-4018917	444	252	0.9365	549.823
ref|NC_008596.1|:4019051-4019935	7363	885	0.9989	2596.28
ref|NC_008596.1|:4020005-4020961	5038	957	0.999	1642.81
ref|NC_008596.1|:4023070-4025790	825	2721	0.9974	94.6163
ref|NC_008596.1|:4029539-4030411	332	873	0.8729	118.676
ref|NC_008596.1|:4030440-4030958	62	519	0.8593	37.2791
ref|NC_008596.1|:4030991-4031584	134	594	0.9933	70.3978
ref|NC_008596.1|:4033163-4034893	12	1731	0.3218	2.16334
ref|NC_008596.1|:4035225-4035536	17	312	0.8397	17.0034
ref|NC_008596.1|:4035904-4036752	7	849	0.3981	2.57295
ref|NC_008596.1|:4038226-4039044	28	819	0.9292	10.6688
ref|NC_008596.1|:403864-404502	1450	639	0.9812	708.122
ref|NC_008596.1|:4043213-4044805	137	1593	0.99	26.8377
ref|NC_008596.1|:404569-404868	113	300	0.9767	117.543
ref|NC_008596.1|:4045998-4046852	31	855	0.8772	11.3145
ref|NC_008596.1|:4046936-4048078	133	1143	0.9851	36.3117
ref|NC_008596.1|:404871-406751	558	1881	0.9963	92.5734
ref|NC_008596.1|:4053599-4054810	2	1212	0.1403	0.514954
ref|NC_008596.1|:4055023-4056354	33	1332	0.6066	7.73126
ref|NC_008596.1|:4056401-4058032	22	1632	0.7286	4.20672
ref|NC_008596.1|:4058087-4059460	27	1374	0.845	6.13222
ref|NC_008596.1|:4060590-4061819	8	1230	0.4163	2.02967
ref|NC_008596.1|:4061819-4063096	14	1278	0.5673	3.41852
ref|NC_008596.1|:4063093-4063911	22	819	0.8266	8.38261
ref|NC_008596.1|:406748-407275	400	528	0.9962	236.41
ref|NC_008596.1|:4070103-4071197	109	1095	0.8155	31.0637
ref|NC_008596.1|:4072558-4073547	48	990	0.8566	15.1303
ref|NC_008596.1|:4073608-4075119	40	1512	0.7943	8.2556
ref|NC_008596.1|:4075142-4076146	43	1005	0.7572	13.3519
ref|NC_008596.1|:4076191-4077273	21	1083	0.5254	6.05106
ref|NC_008596.1|:4077270-4078223	39	954	0.7495	12.7572
ref|NC_008596.1|:4078220-4078969	20	750	0.7947	8.32165
ref|NC_008596.1|:4078966-4079841	36	876	0.8881	12.8245
ref|NC_008596.1|:4081401-4082390	104	990	0.9717	32.7823
ref|NC_008596.1|:4082574-4083587	29	1014	0.8314	8.92485
ref|NC_008596.1|:4083529-4083852	10	324	0.75	9.63154
ref|NC_008596.1|:4083868-4084278	4	411	0.4842	3.0371
ref|NC_008596.1|:4084288-4085598	28	1311	0.5576	6.66494
ref|NC_008596.1|:408516-409982	440	1467	0.9577	93.5973
ref|NC_008596.1|:4085598-4087019	8	1422	0.3249	1.75562
ref|NC_008596.1|:4087035-4088054	65	1020	0.6392	19.8863
ref|NC_008596.1|:4088051-4089346	51	1296	0.8765	12.2802
ref|NC_008596.1|:4089336-4089491	1	156	0.5769	2.0004
ref|NC_008596.1|:4089488-4089820	9	333	0.8559	8.4341
ref|NC_008596.1|:4093747-4094346	84	600	0.8933	43.6887
ref|NC_008596.1|:4099750-4100754	25	1005	0.7234	7.76273
ref|NC_008596.1|:409979-410701	772	723	0.9889	333.211
ref|NC_008596.1|:4102269-4102760	5	492	0.4085	3.17136
ref|NC_008596.1|:4102959-4103162	5	204	0.75	7.64857
ref|NC_008596.1|:4104476-4105129	154	654	0.9725	73.4825
ref|NC_008596.1|:4105207-4106040	74	834	0.9808	27.6889
ref|NC_008596.1|:410691-414047	3517	3357	0.9994	326.935
ref|NC_008596.1|:4109489-4110982	95	1494	0.9538	19.8433
ref|NC_008596.1|:4110996-4112135	44	1140	0.8202	12.0445
ref|NC_008596.1|:4112188-4112853	39	666	0.9219	18.2739
ref|NC_008596.1|:4113063-4113947	217	885	0.9672	76.5169
ref|NC_008596.1|:4114106-4114864	760	759	0.9644	312.473
ref|NC_008596.1|:4114887-4115840	172	954	0.9927	56.2627
ref|NC_008596.1|:4127253-4128044	75	792	0.9129	29.5513
ref|NC_008596.1|:4128118-4128876	23	759	0.6113	9.45642
ref|NC_008596.1|:4129302-4129928	444	627	0.992	220.982
ref|NC_008596.1|:4129996-4131315	61	1320	0.9705	14.421
ref|NC_008596.1|:4131375-4132064	47	690	0.9	21.2564
ref|NC_008596.1|:4133329-4133757	2	429	0.4196	1.45483
ref|NC_008596.1|:4133790-4135040	125	1251	0.9512	31.1812
ref|NC_008596.1|:4141519-4141653	2	135	0.763	4.62314
ref|NC_008596.1|:4142735-4143292	8	558	0.7885	4.474
ref|NC_008596.1|:4144114-4145160	50	1047	0.5272	14.9027
ref|NC_008596.1|:4146668-4147465	7	798	0.3434	2.73738
ref|NC_008596.1|:4147462-4149525	7	2064	0.2379	1.05835
ref|NC_008596.1|:4149545-4150744	2	1200	0.15	0.520103
ref|NC_008596.1|:4151496-4152893	315	1398	0.9399	70.3144
ref|NC_008596.1|:416355-417653	4734	1299	0.9985	1137.26
ref|NC_008596.1|:4166046-4166819	107	774	0.9806	43.1403
ref|NC_008596.1|:4181131-4182240	9	1110	0.4387	2.53023
ref|NC_008596.1|:4183367-4184623	44	1257	0.829	10.9234
ref|NC_008596.1|:4203971-4204870	47	900	0.8756	16.2966
ref|NC_008596.1|:4204972-4206159	82	1188	0.9066	21.5396
ref|NC_008596.1|:4207206-4207916	236	711	0.993	103.582
ref|NC_008596.1|:4210513-4211103	160	591	0.9543	84.4837
ref|NC_008596.1|:4212404-4212793	5	390	0.6667	4.00079
ref|NC_008596.1|:4217351-4218319	9	969	0.4396	2.89841
ref|NC_008596.1|:421882-422928	37	1047	0.9408	11.028
ref|NC_008596.1|:4219709-4221142	227	1434	0.9923	49.3989
ref|NC_008596.1|:4221338-4222225	127	888	0.991	44.6305
ref|NC_008596.1|:4223158-4223451	7	294	0.9048	7.43004
ref|NC_008596.1|:4223495-4224433	25	939	0.7572	8.30836
ref|NC_008596.1|:4225664-4226641	66	978	0.8354	21.0594
ref|NC_008596.1|:4226696-4227970	33	1275	0.7451	8.07689
ref|NC_008596.1|:4229192-4230127	16	936	0.2735	5.33439
ref|NC_008596.1|:422996-423736	12	741	0.8111	5.05363
ref|NC_008596.1|:4230124-4231164	13	1041	0.6071	3.89703
ref|NC_008596.1|:4234097-4235137	3	1041	0.2594	0.899314
ref|NC_008596.1|:4235134-4237359	23	2226	0.593	3.22436
ref|NC_008596.1|:423733-424353	15	621	0.9098	7.53773
ref|NC_008596.1|:4237954-4238103	4	150	0.6733	8.32165
ref|NC_008596.1|:4239712-4240125	48	414	0.9541	36.1811
ref|NC_008596.1|:424350-424631	3	282	0.7376	3.31981
ref|NC_008596.1|:425344-425763	657	420	0.9952	488.154
ref|NC_008596.1|:4254189-4254506	14	318	0.7547	13.7386
ref|NC_008596.1|:4254503-4255015	15	513	0.9649	9.12462
ref|NC_008596.1|:4255057-4255647	35	591	0.8968	18.4808
ref|NC_008596.1|:425760-428642	5675	2883	0.9965	614.274
ref|NC_008596.1|:4261027-4261209	81	183	0.9945	138.126
ref|NC_008596.1|:4265484-4266362	872	879	0.9875	309.577
ref|NC_008596.1|:4274534-4275574	262	1041	0.9866	78.5401
ref|NC_008596.1|:4275571-4275840	150	270	0.9889	173.368
ref|NC_008596.1|:4275837-4276901	612	1065	0.9915	179.326
ref|NC_008596.1|:4282640-4283755	11	1116	0.4937	3.07588
ref|NC_008596.1|:4283833-4286454	33	2622	0.5652	3.92755
ref|NC_008596.1|:428652-431636	5637	2985	0.9983	589.311
ref|NC_008596.1|:4294185-4295864	49	1680	0.6476	9.1018
ref|NC_008596.1|:42944-43354	16	411	0.8102	12.1484
ref|NC_008596.1|:4295857-4296519	12	663	0.8492	5.64818
ref|NC_008596.1|:4296613-4297770	19	1158	0.6572	5.12019
ref|NC_008596.1|:4297888-4298610	552	723	0.9876	238.255
ref|NC_008596.1|:4298656-4299333	424	678	0.9882	195.154
ref|NC_008596.1|:4303589-4303702	102	114	0.9912	279.213
ref|NC_008596.1|:4304832-4304960	247	129	0.9535	597.514
ref|NC_008596.1|:4321921-4322538	111	618	0.9871	56.0499
ref|NC_008596.1|:4322593-4323288	227	696	0.977	101.779
ref|NC_008596.1|:4323431-4324519	744	1089	0.989	213.199
ref|NC_008596.1|:4324544-4326061	783	1518	0.9974	160.965
ref|NC_008596.1|:4326578-4327846	769	1269	0.9976	189.106
ref|NC_008596.1|:4330759-4332081	2418	1323	0.9992	570.344
ref|NC_008596.1|:4335624-4337423	1351	1800	0.9917	234.22
ref|NC_008596.1|:433614-434870	193	1257	0.996	47.914
ref|NC_008596.1|:43366-44688	185	1323	0.9705	43.6368
ref|NC_008596.1|:4341162-4343180	129	2019	0.8643	19.9386
ref|NC_008596.1|:4344261-4344872	3856	612	0.9869	1966.19
ref|NC_008596.1|:4344911-4345717	3199	807	0.9963	1237.03
ref|NC_008596.1|:4345696-4346922	4968	1227	0.9992	1263.51
ref|NC_008596.1|:4346919-4348559	5677	1641	0.9994	1079.57
ref|NC_008596.1|:434928-436061	398	1134	0.9938	109.524
ref|NC_008596.1|:4350575-4350724	99	150	0.9933	205.961
ref|NC_008596.1|:4352394-4354370	984	1977	0.9949	155.321
ref|NC_008596.1|:4355564-4356217	450	654	0.9664	214.721
ref|NC_008596.1|:4356838-4357524	247	687	0.9636	112.197
ref|NC_008596.1|:4357558-4358091	505	534	0.9944	295.115
ref|NC_008596.1|:4358088-4359143	129	1056	0.9773	38.1212
ref|NC_008596.1|:4359163-4359888	76	726	0.8719	32.6676
ref|NC_008596.1|:4362195-4363286	58	1092	0.9286	16.5747
ref|NC_008596.1|:436310-437044	3209	735	0.9959	1362.46
ref|NC_008596.1|:4363291-4364850	1103	1560	0.9904	220.644
ref|NC_008596.1|:4367210-4368967	7058	1758	0.9983	1252.86
ref|NC_008596.1|:4369020-4369928	1155	909	0.9901	396.514
ref|NC_008596.1|:4369946-4370632	417	687	0.9913	189.417
ref|NC_008596.1|:4370637-4371581	2453	945	0.9894	810.04
ref|NC_008596.1|:4371586-4372338	1292	753	0.996	535.437
ref|NC_008596.1|:4372372-4374180	545	1809	0.995	94.0153
ref|NC_008596.1|:437374-438096	616	723	0.9986	265.878
ref|NC_008596.1|:4374853-4376289	9595	1437	0.9958	2083.67
ref|NC_008596.1|:4376518-4376949	121	432	0.9468	87.4062
ref|NC_008596.1|:4376977-4377387	233	411	0.9708	176.911
ref|NC_008596.1|:438130-439398	888	1269	0.9984	218.37
ref|NC_008596.1|:4386689-4387552	300	864	0.9838	108.355
ref|NC_008596.1|:4391109-4392635	223	1527	0.9862	45.5729
ref|NC_008596.1|:4394755-4395333	117	579	0.9793	63.0591
ref|NC_008596.1|:439605-440687	556	1083	0.9963	160.209
ref|NC_008596.1|:4398573-4399265	1174	693	0.9928	528.659
ref|NC_008596.1|:4399258-4399749	79	492	0.9898	50.1075
ref|NC_008596.1|:4399749-4400582	420	834	0.9832	157.153
ref|NC_008596.1|:4401829-4402245	558	417	0.9568	417.579
ref|NC_008596.1|:4402310-4402825	269	516	0.9961	162.683
ref|NC_008596.1|:4402920-4403411	77	492	0.998	48.8389
ref|NC_008596.1|:4403408-4403971	60	564	0.9858	33.1981
ref|NC_008596.1|:4403968-4404681	101	714	0.9762	44.1432
ref|NC_008596.1|:4404837-4405655	103	819	0.9927	39.2459
ref|NC_008596.1|:4407679-4410468	4549	2790	0.9996	508.806
ref|NC_008596.1|:440861-441649	2834	789	0.9949	1120.89
ref|NC_008596.1|:4410564-4411850	262	1287	0.9876	63.5277
ref|NC_008596.1|:4412068-4412940	1368	873	0.9977	489.004
ref|NC_008596.1|:4413021-4413320	3498	300	0.9967	3638.64
ref|NC_008596.1|:4413317-4414567	7146	1251	0.9984	1782.57
ref|NC_008596.1|:4414597-4415850	4502	1254	0.9992	1120.34
ref|NC_008596.1|:4415919-4417343	3071	1425	0.9979	672.521
ref|NC_008596.1|:4418265-4419254	18	990	0.7818	5.67385
ref|NC_008596.1|:4421676-4423253	21	1578	0.7129	4.15291
ref|NC_008596.1|:4423250-4424152	80	903	0.9491	27.6467
ref|NC_008596.1|:4428679-4429770	1282	1092	0.9835	366.358
ref|NC_008596.1|:4429796-4430428	669	633	0.9905	329.809
ref|NC_008596.1|:4430791-4432173	56	1383	0.7433	12.6359
ref|NC_008596.1|:443164-443967	629	804	0.9988	244.138
ref|NC_008596.1|:4433239-4434321	54	1083	0.9363	15.5599
ref|NC_008596.1|:4438978-4439736	124	759	0.9499	50.9824
ref|NC_008596.1|:444075-444329	222	255	0.9882	271.677
ref|NC_008596.1|:4441468-4442991	195	1524	0.9764	39.9292
ref|NC_008596.1|:4442988-4443965	141	978	0.9652	44.9905
ref|NC_008596.1|:4443962-4444840	245	879	0.9681	86.9797
ref|NC_008596.1|:4444837-4446417	306	1581	0.9715	60.3991
ref|NC_008596.1|:4446420-4447160	195	741	0.9906	82.1215
ref|NC_008596.1|:444662-444796	4	135	0.963	9.24628
ref|NC_008596.1|:4447270-4447512	92	243	0.9342	118.147
ref|NC_008596.1|:4450873-4453014	169	2142	0.9645	24.6211
ref|NC_008596.1|:4455986-4456396	19	411	0.8832	14.4262
ref|NC_008596.1|:4464829-4465473	3	645	0.2791	1.45145
ref|NC_008596.1|:4465578-4466222	54	645	0.8186	26.1261
ref|NC_008596.1|:4466375-4468300	45	1926	0.7996	7.29116
ref|NC_008596.1|:4468358-4469371	90	1014	0.9783	27.6978
ref|NC_008596.1|:4469384-4470145	46	762	0.8451	18.8384
ref|NC_008596.1|:4470276-4473152	558	2877	0.968	60.525
ref|NC_008596.1|:4473309-4475720	151	2412	0.806	19.5362
ref|NC_008596.1|:4475954-4477612	80	1659	0.9482	15.0482
ref|NC_008596.1|:447638-447868	2218	231	0.9913	2996.33
ref|NC_008596.1|:4477609-4478577	48	969	0.7472	15.4582
ref|NC_008596.1|:4478574-4479428	23	855	0.8643	8.39465
ref|NC_008596.1|:447897-455186	24366	7290	0.9996	1043.03
ref|NC_008596.1|:4479425-4481053	95	1629	0.9865	18.1988
ref|NC_008596.1|:4481050-4482420	101	1371	0.9344	22.9892
ref|NC_008596.1|:4482417-4483634	67	1218	0.9195	17.166
ref|NC_008596.1|:4483869-4485146	29	1278	0.8239	7.08122
ref|NC_008596.1|:4485158-4486039	24	882	0.8571	8.49148
ref|NC_008596.1|:4487077-4487268	88	192	0.9688	143.028
ref|NC_008596.1|:4488622-4489575	64	954	0.6321	20.935
ref|NC_008596.1|:4489599-4489976	141	378	0.9524	116.404
ref|NC_008596.1|:4494217-4494771	25	555	0.6252	14.0568
ref|NC_008596.1|:4497153-4497278	1	126	0.7143	2.47668
ref|NC_008596.1|:4503248-4503682	2	435	0.4138	1.43477
ref|NC_008596.1|:4503695-4504246	5	552	0.346	2.82665
ref|NC_008596.1|:4504237-4505727	46	1491	0.6814	9.62766
ref|NC_008596.1|:4505724-4506692	6	969	0.4902	1.93227
ref|NC_008596.1|:4506742-4507137	4	396	0.6869	3.15214
ref|NC_008596.1|:4507529-4508977	17	1449	0.3996	3.66118
ref|NC_008596.1|:4516806-4518224	41	1419	0.8506	9.01659
ref|NC_008596.1|:4518221-4519033	59	813	0.8303	22.6466
ref|NC_008596.1|:45223-45750	5730	528	0.9848	3386.58
ref|NC_008596.1|:4525862-4526827	1	966	0.0932	0.323045
ref|NC_008596.1|:4528883-4529092	174	210	0.9524	258.566
ref|NC_008596.1|:4529095-4529424	289	330	0.9879	273.291
ref|NC_008596.1|:4530136-4531071	39	936	0.938	13.0026
ref|NC_008596.1|:4531068-4532780	102	1713	0.944	18.5816
ref|NC_008596.1|:4533018-4533377	5	360	0.7611	4.33419
ref|NC_008596.1|:4533404-4534420	95	1017	0.9558	29.1503
ref|NC_008596.1|:4534603-4535847	121	1245	0.9735	30.3289
ref|NC_008596.1|:4537835-4539388	10	1554	0.4189	2.00812
ref|NC_008596.1|:4539385-4540344	9	960	0.4292	2.92558
ref|NC_008596.1|:4540344-4541966	20	1623	0.5157	3.84549
ref|NC_008596.1|:4541971-4543458	16	1488	0.3999	3.3555
ref|NC_008596.1|:4548039-4548956	39	918	0.8519	13.2575
ref|NC_008596.1|:4548976-4549770	53	795	0.9434	20.8041
ref|NC_008596.1|:4549859-4551151	128	1293	0.9884	30.8924
ref|NC_008596.1|:455186-458191	9051	3006	0.9997	939.611
ref|NC_008596.1|:4554168-4554617	51	450	0.9778	35.367
ref|NC_008596.1|:4554636-4555844	264	1209	0.995	68.1425
ref|NC_008596.1|:4556672-4558594	1530	1923	0.9932	248.286
ref|NC_008596.1|:4559240-4559560	307	321	0.9813	298.452
ref|NC_008596.1|:4561426-4561695	524	270	0.9704	605.631
ref|NC_008596.1|:4565431-4567473	474	2043	0.9927	72.402
ref|NC_008596.1|:4569200-4569544	187	345	0.9478	169.147
ref|NC_008596.1|:4569541-4569951	60	411	0.9927	45.5565
ref|NC_008596.1|:4572567-4574156	714	1590	0.9893	140.133
ref|NC_008596.1|:4578360-4578452	1	93	0.9677	3.3555
ref|NC_008596.1|:4578490-4578738	1001	249	0.9357	1254.51
ref|NC_008596.1|:4580149-4580292	8	144	0.7847	17.3368
ref|NC_008596.1|:458188-465867	30323	7680	0.9997	1232.12
ref|NC_008596.1|:4583484-4583798	73	315	0.981	72.3191
ref|NC_008596.1|:4591-6618	7093	2028	0.999	1091.45
ref|NC_008596.1|:4603836-4605512	7	1677	0.1944	1.30258
ref|NC_008596.1|:4606212-4606742	8	531	0.7891	4.7015
ref|NC_008596.1|:4606739-4607761	12	1023	0.567	3.66055
ref|NC_008596.1|:4607737-4608453	4	717	0.2789	1.74093
ref|NC_008596.1|:4608450-4609616	5	1167	0.3051	1.33703
ref|NC_008596.1|:4609613-4610410	23	798	0.7832	8.99426
ref|NC_008596.1|:4614429-4616138	4553	1710	0.9977	830.887
ref|NC_008596.1|:4616144-4616854	3216	711	0.9986	1411.52
ref|NC_008596.1|:4616851-4617564	683	714	0.9916	298.513
ref|NC_008596.1|:4622057-4624063	2163	2007	0.9965	336.318
ref|NC_008596.1|:4625673-4626596	140	924	0.974	47.2821
ref|NC_008596.1|:4626583-4628262	179	1680	0.9589	33.2494
ref|NC_008596.1|:4628345-4629451	36	1107	0.9855	10.1484
ref|NC_008596.1|:4629448-4630668	33	1221	0.8108	8.4341
ref|NC_008596.1|:4630773-4632392	15	1620	0.4728	2.88946
ref|NC_008596.1|:4632389-4633327	4	939	0.3834	1.32934
[truncated: 4,358 more rows]
