# Supplementary material for: Distinct Responses of Mycobacterium smegmatis to Exposure to Low and High Levels of Hydrogen Peroxide
Source: PLoS One. 2015 Jul 30;10(7):e0134595. doi: 10.1371/journal.pone.0134595 (PMC4520597; doi:10.1371/journal.pone.0134595)
Supplement: S3 Table — (XLSX) [file pone.0134595.s004.xlsx]

## Sheet: Table S3
Table S3. Complete RNA-sequencing expression data of M. smegmatis mc2155 with 0.2 mM H2O2
GeneID	Uniq_reads_num(3680660)	Length	Coverage	RPKM
ref|NC_008596.1|:1001253-1002569	334	1317	0.9765	68.9025
ref|NC_008596.1|:1002657-1003085	355	429	0.9953	224.825
ref|NC_008596.1|:1003169-1003867	299	699	0.9785	116.217
ref|NC_008596.1|:1003944-1004228	158	285	0.993	150.621
ref|NC_008596.1|:1004242-1004646	597	405	0.9827	400.492
ref|NC_008596.1|:1004646-1005329	166	684	0.9971	65.9366
ref|NC_008596.1|:1009022-1010113	338	1092	0.9771	84.0946
ref|NC_008596.1|:1010120-1011478	3776	1359	0.9978	754.895
ref|NC_008596.1|:1012561-1013760	475	1200	0.9925	107.544
ref|NC_008596.1|:1013771-1015075	449	1305	0.9762	93.4782
ref|NC_008596.1|:1015072-1015569	336	498	0.9839	183.309
ref|NC_008596.1|:1015609-1016352	2035	744	0.9946	743.132
ref|NC_008596.1|:1016604-1017758	381	1155	0.9948	89.6225
ref|NC_008596.1|:1017764-1018441	159	678	0.9985	63.715
ref|NC_008596.1|:10184-10276	2	93	0.9892	5.8428
ref|NC_008596.1|:1019379-1020338	1355	960	0.999	383.48
ref|NC_008596.1|:1020368-1021438	1786	1071	0.9944	453.071
ref|NC_008596.1|:1021461-1022306	454	846	0.9728	145.801
ref|NC_008596.1|:1022339-1023154	177	816	0.9816	58.9328
ref|NC_008596.1|:1023180-1024040	911	861	0.993	287.468
ref|NC_008596.1|:1024188-1024406	473	219	0.9863	586.802
ref|NC_008596.1|:1024591-1024692	270	102	0.9902	719.18
ref|NC_008596.1|:1024821-1025849	3747	1029	0.999	989.333
ref|NC_008596.1|:1025886-1026950	908	1065	0.9981	231.638
ref|NC_008596.1|:1028600-1028842	1	243	0.3704	1.11807
ref|NC_008596.1|:1029002-1030357	1828	1356	0.9978	366.261
ref|NC_008596.1|:1030361-1031317	1744	957	0.9896	495.118
ref|NC_008596.1|:1031413-1033245	2661	1833	0.9989	394.418
ref|NC_008596.1|:1033330-1034310	900	981	0.9969	249.257
ref|NC_008596.1|:1034307-1034738	1	432	0.2083	0.628913
ref|NC_008596.1|:1034759-1035154	83	396	0.9596	56.9452
ref|NC_008596.1|:1035189-1035683	101	495	0.9838	55.4358
ref|NC_008596.1|:1035680-1035910	22	231	0.9567	25.8753
ref|NC_008596.1|:1036854-1037447	120	594	0.9562	54.887
ref|NC_008596.1|:1037522-1037764	45	243	0.963	50.313
ref|NC_008596.1|:1037801-1038283	343	483	0.9648	192.94
ref|NC_008596.1|:1038908-1039543	13479	636	0.9953	5758.04
ref|NC_008596.1|:1040556-1042010	65	1455	0.8234	12.1374
ref|NC_008596.1|:10411-11211	256	801	0.9775	86.8324
ref|NC_008596.1|:1042040-1043395	1461	1356	0.9676	292.728
ref|NC_008596.1|:1043446-1044054	224	609	0.9819	99.9321
ref|NC_008596.1|:1044054-1044707	803	654	0.9786	333.589
ref|NC_008596.1|:1044704-1045489	154	786	0.9733	53.232
ref|NC_008596.1|:1045489-1047138	574	1650	0.9994	94.5153
ref|NC_008596.1|:1047135-1048130	445	996	0.995	121.388
ref|NC_008596.1|:1048209-1049537	629	1329	0.9819	128.588
ref|NC_008596.1|:1049796-1050068	480	273	0.9963	477.697
ref|NC_008596.1|:1050065-1051105	377	1041	0.9952	98.3932
ref|NC_008596.1|:1051203-1051451	42	249	0.9839	45.8273
ref|NC_008596.1|:1053329-1053688	10	360	0.925	7.54696
ref|NC_008596.1|:1053805-1054854	29	1050	0.6981	7.50383
ref|NC_008596.1|:1054857-1056935	82	2079	0.8437	10.716
ref|NC_008596.1|:1059955-1060326	1583	372	0.9973	1156.14
ref|NC_008596.1|:1061291-1061536	1241	246	0.9959	1370.6
ref|NC_008596.1|:1061533-1062312	430	780	0.9987	149.778
ref|NC_008596.1|:1062309-1063349	127	1041	0.9049	33.1457
ref|NC_008596.1|:1063406-1064533	52	1128	0.7535	12.5247
ref|NC_008596.1|:1066335-1066994	6	660	0.2939	2.46991
ref|NC_008596.1|:1066994-1067647	4	654	0.419	1.66172
ref|NC_008596.1|:1067651-1068280	4	630	0.5508	1.72502
ref|NC_008596.1|:1068322-1069431	17	1110	0.7171	4.16102
ref|NC_008596.1|:1069356-1069922	26	567	0.9277	12.4585
ref|NC_008596.1|:1071264-1072121	697	858	0.9802	220.709
ref|NC_008596.1|:111735-113369	35	1635	0.5235	5.816
ref|NC_008596.1|:11215-12246	85	1032	0.9864	22.3776
ref|NC_008596.1|:1130758-1132014	678	1257	0.9714	146.544
ref|NC_008596.1|:1132030-1132308	62	279	0.9355	60.3756
ref|NC_008596.1|:1132310-1132621	105	312	0.9904	91.4343
ref|NC_008596.1|:113433-114407	42	975	0.9149	11.7036
ref|NC_008596.1|:1134639-1136105	3	1467	0.184	0.555604
ref|NC_008596.1|:1136794-1137555	28	762	0.4698	9.98337
ref|NC_008596.1|:1137579-1138550	11	972	0.6379	3.07469
ref|NC_008596.1|:1138540-1139403	287	864	0.9757	90.249
ref|NC_008596.1|:1141429-1141704	3188	276	0.9928	3138.22
ref|NC_008596.1|:1143028-1143432	10	405	0.8741	6.70841
ref|NC_008596.1|:1143429-1145873	47	2445	0.6626	5.22268
ref|NC_008596.1|:1145899-1146657	3	759	0.2516	1.07388
ref|NC_008596.1|:1146756-1147487	36	732	0.8962	13.3618
ref|NC_008596.1|:1147718-1149322	7	1605	0.2835	1.18494
ref|NC_008596.1|:1149333-1150292	22	960	0.6865	6.22624
ref|NC_008596.1|:1150289-1151224	6	936	0.4765	1.74161
ref|NC_008596.1|:1152901-1154301	2	1401	0.1285	0.387852
ref|NC_008596.1|:1154316-1154507	9	192	0.7188	12.7355
ref|NC_008596.1|:1154545-1155951	93	1407	0.9041	17.9582
ref|NC_008596.1|:1155953-1156411	3	459	0.5251	1.77575
ref|NC_008596.1|:1156408-1157070	9	663	0.4691	3.68811
ref|NC_008596.1|:1157081-1157737	9	657	0.6925	3.72179
ref|NC_008596.1|:1157739-1159445	54	1707	0.7288	8.59478
ref|NC_008596.1|:1159442-1160059	6	618	0.6392	2.63777
ref|NC_008596.1|:1160056-1160871	9	816	0.7206	2.99659
ref|NC_008596.1|:1160901-1161584	727	684	0.981	288.77
ref|NC_008596.1|:1164280-1165446	24	1167	0.826	5.58746
ref|NC_008596.1|:1165456-1167066	85	1611	0.8939	14.335
ref|NC_008596.1|:1167087-1168052	1070	966	0.8747	300.941
ref|NC_008596.1|:1168409-1168600	4	192	0.8802	5.66022
ref|NC_008596.1|:1169847-1170854	61	1008	0.8214	16.4416
ref|NC_008596.1|:1170870-1171601	22	732	0.8333	8.16556
ref|NC_008596.1|:1171579-1172457	672	879	0.9249	207.709
ref|NC_008596.1|:1172457-1174100	787	1644	0.9945	130.061
ref|NC_008596.1|:117306-117941	1423	636	0.9921	607.886
ref|NC_008596.1|:1174103-1174594	370	492	0.9858	204.32
ref|NC_008596.1|:1175363-1176490	55	1128	0.9725	13.2473
ref|NC_008596.1|:1179533-1180222	201	690	0.9841	79.1446
ref|NC_008596.1|:118003-118965	516	963	0.9938	145.579
ref|NC_008596.1|:1181811-1182530	24	720	0.9042	9.05635
ref|NC_008596.1|:1182618-1184153	76	1536	0.7122	13.443
ref|NC_008596.1|:1184153-1184869	43	717	0.8842	16.2938
ref|NC_008596.1|:1184860-1185837	41	978	0.9366	11.3899
ref|NC_008596.1|:1185840-1186217	19	378	0.8069	13.6564
ref|NC_008596.1|:1186442-1187440	76	999	0.9239	20.6691
ref|NC_008596.1|:1187553-1187897	57	345	0.9478	44.888
ref|NC_008596.1|:1187897-1188550	19	654	0.7676	7.89315
ref|NC_008596.1|:1188580-1188864	4	285	0.6596	3.8132
ref|NC_008596.1|:1188880-1189476	34	597	0.933	15.4732
ref|NC_008596.1|:118962-119897	525	936	0.9968	152.39
ref|NC_008596.1|:1189972-1191243	7	1272	0.2964	1.49515
ref|NC_008596.1|:1191772-1192899	301	1128	0.9929	72.4989
ref|NC_008596.1|:1192990-1193475	4808	486	0.9877	2687.83
ref|NC_008596.1|:1194836-1195825	838	990	0.999	229.976
ref|NC_008596.1|:1195912-1196799	1594	888	0.9831	487.697
ref|NC_008596.1|:1197495-1197794	2	300	0.6	1.81127
ref|NC_008596.1|:1197841-1198365	196	525	0.9562	101.431
ref|NC_008596.1|:1201113-1201682	44	570	0.9614	20.9726
ref|NC_008596.1|:120261-121115	1415	855	0.9988	449.64
ref|NC_008596.1|:1203291-1204160	17	870	0.4908	5.30889
ref|NC_008596.1|:1204162-1205019	8	858	0.5909	2.53324
ref|NC_008596.1|:1205021-1206625	34	1605	0.7695	5.75544
ref|NC_008596.1|:1206622-1207677	38	1056	0.9413	9.77674
ref|NC_008596.1|:1207670-1208710	18	1041	0.7973	4.69782
ref|NC_008596.1|:1208707-1209828	24	1122	0.6783	5.81156
ref|NC_008596.1|:1209825-1211105	32	1281	0.886	6.78696
ref|NC_008596.1|:1211102-1212358	26	1257	0.5935	5.61969
ref|NC_008596.1|:121119-122084	511	966	0.9006	143.72
ref|NC_008596.1|:1212385-1213071	47	687	0.9549	18.5873
ref|NC_008596.1|:1213041-1213862	164	822	0.9891	54.2059
ref|NC_008596.1|:1214090-1214695	244	606	0.9257	109.393
ref|NC_008596.1|:1214846-1216132	40	1287	0.934	8.44415
ref|NC_008596.1|:1216141-1217541	41	1401	0.9051	7.95097
ref|NC_008596.1|:1217538-1218719	54	1182	0.7775	12.4123
ref|NC_008596.1|:1218716-1219522	10	807	0.5774	3.36667
ref|NC_008596.1|:1219519-1220406	42	888	0.9099	12.8502
ref|NC_008596.1|:1220407-1221180	18	774	0.8501	6.31838
ref|NC_008596.1|:122105-122818	119	714	0.8683	45.2817
ref|NC_008596.1|:1221223-1222650	35	1428	0.8193	6.65908
ref|NC_008596.1|:1222785-1223855	19	1071	0.648	4.8199
ref|NC_008596.1|:1223852-1224655	2	804	0.2239	0.675847
ref|NC_008596.1|:1224687-1225493	11	807	0.4957	3.70334
ref|NC_008596.1|:1225516-1226862	8	1347	0.15	1.6136
ref|NC_008596.1|:122829-123314	17	486	0.8992	9.50357
ref|NC_008596.1|:1230134-1230784	36	651	0.8356	15.0244
ref|NC_008596.1|:1230896-1232140	218	1245	0.9663	47.5731
ref|NC_008596.1|:1232200-1232415	14	216	0.9306	17.6096
ref|NC_008596.1|:123311-123865	134	555	0.9495	65.5973
ref|NC_008596.1|:1235012-1235371	22	360	0.9167	16.6033
ref|NC_008596.1|:1235405-1236928	223	1524	0.9954	39.7552
ref|NC_008596.1|:1238701-1239618	23	918	0.9161	6.80706
ref|NC_008596.1|:1239680-1241338	79	1659	0.9198	12.9376
ref|NC_008596.1|:1241335-1242549	33	1215	0.8675	7.37925
ref|NC_008596.1|:1242546-1243877	34	1332	0.7477	6.93504
ref|NC_008596.1|:1243874-1245064	39	1191	0.9068	8.89666
ref|NC_008596.1|:1245061-1246605	79	1545	0.8731	13.8923
ref|NC_008596.1|:1246704-1247582	110	879	0.9625	33.9999
ref|NC_008596.1|:1248910-1250229	75	1320	0.8311	15.437
ref|NC_008596.1|:1250238-1251833	240	1596	0.7744	40.8557
ref|NC_008596.1|:1253948-1255630	225	1683	0.8152	36.3222
ref|NC_008596.1|:1255770-1257644	113	1875	0.8997	16.3739
ref|NC_008596.1|:1259580-1261274	1557	1695	0.9776	249.57
ref|NC_008596.1|:1261917-1263128	492	1212	0.8581	110.29
ref|NC_008596.1|:1265675-1266436	58	762	0.9711	20.6798
ref|NC_008596.1|:1269105-1270931	52	1827	0.7515	7.73284
ref|NC_008596.1|:1272165-1273415	81	1251	0.984	17.5915
ref|NC_008596.1|:1276157-1277335	169	1179	0.9779	38.9446
ref|NC_008596.1|:1277332-1278369	78	1038	0.9374	20.416
ref|NC_008596.1|:1278387-1279841	70	1455	0.8804	13.071
ref|NC_008596.1|:1280838-1281929	635	1092	0.9963	157.988
ref|NC_008596.1|:128084-128734	20	651	0.9201	8.34686
ref|NC_008596.1|:1282273-1282482	96	210	0.9429	124.201
ref|NC_008596.1|:1282629-1283942	89	1314	0.7938	18.4022
ref|NC_008596.1|:1283977-1284996	61	1020	0.9725	16.2482
ref|NC_008596.1|:1285067-1285705	315	639	0.9922	133.932
ref|NC_008596.1|:128750-129916	31	1167	0.8046	7.21714
ref|NC_008596.1|:1290581-1291009	65	429	0.9254	41.1652
ref|NC_008596.1|:1295995-1296870	226	876	0.9852	70.0936
ref|NC_008596.1|:1297094-1297819	43	726	0.9752	16.0919
ref|NC_008596.1|:1297882-1299234	48	1353	0.9298	9.63868
ref|NC_008596.1|:1299255-1301174	45	1920	0.7365	6.36774
ref|NC_008596.1|:1302007-1303464	11	1458	0.3985	2.04979
ref|NC_008596.1|:1304379-1305128	91	750	0.9827	32.9651
ref|NC_008596.1|:1305154-1306650	1052	1497	0.9933	190.927
ref|NC_008596.1|:1307514-1307831	2823	318	0.9969	2411.89
ref|NC_008596.1|:1308315-1310015	4325	1701	0.9994	690.806
ref|NC_008596.1|:1311730-1313316	378	1587	0.9931	64.7126
ref|NC_008596.1|:1313313-1314251	165	939	0.9947	47.7411
ref|NC_008596.1|:1314552-1315712	4895	1161	0.9974	1145.5
ref|NC_008596.1|:1315709-1316782	4920	1074	0.9991	1244.62
ref|NC_008596.1|:1316779-1320237	11534	3459	0.9991	905.949
ref|NC_008596.1|:1320230-1321078	6651	849	0.9965	2128.4
ref|NC_008596.1|:1321231-1322667	7680	1437	0.9993	1452.04
ref|NC_008596.1|:1323156-1323980	2031	825	0.9976	668.852
ref|NC_008596.1|:1324238-1324906	1609	669	0.9985	653.438
ref|NC_008596.1|:1326988-1327353	1166	366	0.9973	865.549
ref|NC_008596.1|:1327732-1333908	7801	6177	0.9887	343.121
ref|NC_008596.1|:13310-14140	264	831	0.9699	86.3132
ref|NC_008596.1|:1334462-1337860	2170	3399	0.9988	173.453
ref|NC_008596.1|:1337844-1342847	7526	5004	0.9998	408.621
ref|NC_008596.1|:1343125-1345338	2793	2214	0.9941	342.742
ref|NC_008596.1|:1345348-1345767	380	420	0.9905	245.815
ref|NC_008596.1|:1347910-1348326	14	417	0.5252	9.1215
ref|NC_008596.1|:1350265-1351347	224	1083	0.9612	56.1945
ref|NC_008596.1|:1351351-1351716	204	366	0.9809	151.434
ref|NC_008596.1|:1353580-1353978	2102	399	0.9875	1431.31
ref|NC_008596.1|:1357886-1358554	1083	669	0.994	439.822
ref|NC_008596.1|:1364892-1365188	32	297	0.9091	29.273
ref|NC_008596.1|:1365336-1365533	142	198	0.9444	194.849
ref|NC_008596.1|:1365530-1365922	113	393	0.9517	78.1196
ref|NC_008596.1|:1365999-1367429	4049	1431	0.9993	768.745
ref|NC_008596.1|:1367426-1368148	1200	723	0.9972	450.938
ref|NC_008596.1|:1368135-1371380	5439	3246	0.9991	455.245
ref|NC_008596.1|:136950-137810	144	861	0.8072	45.4395
ref|NC_008596.1|:1371377-1372546	475	1170	0.9966	110.302
ref|NC_008596.1|:1372567-1372821	309	255	0.9961	329.225
ref|NC_008596.1|:1372821-1373210	369	390	0.9795	257.061
ref|NC_008596.1|:1378017-1379666	412	1650	0.9939	67.8403
ref|NC_008596.1|:137817-138845	23	1029	0.6725	6.07277
ref|NC_008596.1|:1380557-1382425	37	1869	0.6362	5.37857
ref|NC_008596.1|:1386036-1387940	86	1905	0.927	12.2653
ref|NC_008596.1|:1387942-1388448	14	507	0.7811	7.5023
ref|NC_008596.1|:138829-139626	6	798	0.4574	2.04278
ref|NC_008596.1|:1388445-1388762	20	318	0.9025	17.0874
ref|NC_008596.1|:1388764-1389663	140	900	0.9789	42.263
ref|NC_008596.1|:1389680-1391038	78	1359	0.9558	15.5937
ref|NC_008596.1|:1391035-1392369	57	1335	0.8906	11.6003
ref|NC_008596.1|:1392514-1393572	55	1059	0.9377	14.1105
ref|NC_008596.1|:1393703-1394095	8	393	0.8372	5.53059
ref|NC_008596.1|:1394284-1394544	398	261	0.9847	414.302
ref|NC_008596.1|:1394787-1394954	14	168	0.9286	22.6409
ref|NC_008596.1|:1396275-1397318	177	1044	0.9933	46.0625
ref|NC_008596.1|:1402155-1402271	5	117	0.7949	11.6107
ref|NC_008596.1|:1406153-1406749	622	597	0.9899	283.068
ref|NC_008596.1|:1406859-1409201	1743	2343	0.9996	202.115
ref|NC_008596.1|:1409246-1410160	358	915	0.9716	106.301
ref|NC_008596.1|:141232-141732	134	501	0.984	72.6677
ref|NC_008596.1|:1417321-1417941	49	621	0.6377	21.4377
ref|NC_008596.1|:1418115-1419377	1541	1263	0.9984	331.492
ref|NC_008596.1|:1419591-1419878	17	288	0.9028	16.0373
ref|NC_008596.1|:141969-142628	296	660	0.9939	121.849
ref|NC_008596.1|:1420278-1420427	188	150	0.98	340.519
ref|NC_008596.1|:142625-143398	107	774	0.9716	37.5593
ref|NC_008596.1|:1434167-1434628	18	462	0.6212	10.5853
ref|NC_008596.1|:1434628-1435863	344	1236	0.9668	75.6161
ref|NC_008596.1|:143535-144542	27	1008	0.8353	7.27742
ref|NC_008596.1|:1436204-1436371	1745	168	0.994	2822.02
ref|NC_008596.1|:1436382-1436858	4098	477	0.9895	2334.15
ref|NC_008596.1|:1436845-1437273	1418	429	0.9977	898.035
ref|NC_008596.1|:1437283-1437792	1979	510	0.9882	1054.27
ref|NC_008596.1|:1438122-1438556	1768	435	0.9862	1104.25
ref|NC_008596.1|:1438583-1439425	2161	843	0.9988	696.469
ref|NC_008596.1|:1439493-1439921	4011	429	0.9907	2540.21
ref|NC_008596.1|:1439987-1440694	3973	708	0.9986	1524.61
ref|NC_008596.1|:144542-145048	3	507	0.5325	1.60764
ref|NC_008596.1|:1448423-1449022	190	600	0.9633	86.0353
ref|NC_008596.1|:1450233-1451195	76	963	0.9502	21.4418
ref|NC_008596.1|:145067-146593	37	1527	0.4152	6.5832
ref|NC_008596.1|:1451809-1452558	362	750	0.98	131.136
ref|NC_008596.1|:1452576-1456718	183	4143	0.845	12.0008
ref|NC_008596.1|:1456715-1457314	77	600	0.5883	34.8669
ref|NC_008596.1|:1457319-1458224	22	906	0.8642	6.59734
ref|NC_008596.1|:1458668-1459195	4739	528	0.9981	2438.52
ref|NC_008596.1|:1459265-1459657	1776	393	0.9975	1227.79
ref|NC_008596.1|:1459848-1460930	955	1083	0.9945	239.579
ref|NC_008596.1|:1461630-1465139	20334	3510	0.9997	1573.95
ref|NC_008596.1|:1465203-1469156	16792	3954	0.9997	1153.83
ref|NC_008596.1|:1470431-1471456	2	1026	0.0887	0.529611
ref|NC_008596.1|:1472465-1473223	5	759	0.2622	1.78979
ref|NC_008596.1|:1473220-1474338	3	1119	0.2413	0.728393
ref|NC_008596.1|:1474328-1475374	26	1047	0.7202	6.74685
ref|NC_008596.1|:1476315-1477562	32	1248	0.875	6.96642
ref|NC_008596.1|:1477559-1478347	24	789	0.9024	8.26435
ref|NC_008596.1|:1478344-1479261	30	918	0.5033	8.87877
ref|NC_008596.1|:1479288-1480475	554	1188	0.883	126.697
ref|NC_008596.1|:1481785-1482201	59	417	0.8969	38.4406
ref|NC_008596.1|:1482198-1485101	975	2904	0.9969	91.2184
ref|NC_008596.1|:1485148-1485900	5379	753	0.9947	1940.8
ref|NC_008596.1|:1485994-1487205	559	1212	0.9967	125.309
ref|NC_008596.1|:1487534-1488700	18	1167	0.7421	4.1906
ref|NC_008596.1|:1488754-1490409	300	1656	0.9855	49.2193
ref|NC_008596.1|:1490456-1491394	38	939	0.9031	10.9949
ref|NC_008596.1|:1491401-1492138	32	738	0.9065	11.7806
ref|NC_008596.1|:1492135-1492899	25	765	0.9542	8.87877
ref|NC_008596.1|:1494011-1495168	58	1158	0.9663	13.608
ref|NC_008596.1|:149514-149963	42	450	0.9667	25.3578
ref|NC_008596.1|:1496172-1496753	415	582	0.988	193.731
ref|NC_008596.1|:1496756-1497277	329	522	0.9751	171.238
ref|NC_008596.1|:1497443-1498018	563	576	0.9844	265.559
ref|NC_008596.1|:1498302-1498676	5052	375	0.9973	3660.21
ref|NC_008596.1|:1498676-1499146	5008	471	0.9979	2888.8
ref|NC_008596.1|:149990-150424	836	435	0.9885	522.145
ref|NC_008596.1|:1501413-1502603	12626	1191	0.9975	2880.24
ref|NC_008596.1|:1502841-1503758	277	918	0.8137	81.9807
ref|NC_008596.1|:1503848-1504765	1695	918	0.9967	501.651
ref|NC_008596.1|:1507065-1507916	8	852	0.4624	2.55108
ref|NC_008596.1|:1510936-1512213	16	1278	0.7574	3.40144
ref|NC_008596.1|:1512243-1513094	30	852	0.9131	9.56656
ref|NC_008596.1|:151273-152907	95	1635	0.8122	15.7863
ref|NC_008596.1|:1518390-1519577	1028	1188	0.9933	235.099
ref|NC_008596.1|:1521559-1522269	376	711	0.9887	143.679
ref|NC_008596.1|:1522905-1523063	315	159	0.9245	538.255
ref|NC_008596.1|:1523066-1523374	240	309	0.9806	211.022
ref|NC_008596.1|:1523371-1524549	406	1179	0.9924	93.5592
ref|NC_008596.1|:1524546-1525745	257	1200	0.9875	58.187
ref|NC_008596.1|:15256-15522	199	267	0.9588	202.496
ref|NC_008596.1|:1525942-1526610	93	669	0.9746	37.7686
ref|NC_008596.1|:1526607-1528019	284	1413	0.9887	54.6073
ref|NC_008596.1|:1528038-1529444	182	1407	0.9801	35.144
ref|NC_008596.1|:153100-153900	352	801	0.9725	119.395
ref|NC_008596.1|:1531094-1531729	30	636	0.9937	12.8156
ref|NC_008596.1|:1534440-1536026	153	1587	0.9565	26.1932
ref|NC_008596.1|:1536028-1536393	64	366	0.9754	47.5087
ref|NC_008596.1|:1537276-1537581	2316	306	0.9967	2056.32
ref|NC_008596.1|:1537596-1538249	3271	654	0.9985	1358.87
ref|NC_008596.1|:1538249-1538896	4893	648	0.9985	2051.51
ref|NC_008596.1|:1538896-1539198	2042	303	0.9901	1831
ref|NC_008596.1|:153902-154771	194	870	0.9793	60.5838
ref|NC_008596.1|:1539223-1540059	4333	837	0.9976	1406.49
ref|NC_008596.1|:1540081-1540362	1296	282	0.9539	1248.62
ref|NC_008596.1|:1540359-1540820	2014	462	0.9935	1184.38
ref|NC_008596.1|:1540820-1541647	1833	828	0.9988	601.46
ref|NC_008596.1|:1541650-1542066	4015	417	0.9952	2615.92
ref|NC_008596.1|:1542066-1542299	2192	234	0.9744	2545.07
ref|NC_008596.1|:1542299-1542595	2065	297	0.9798	1889.03
ref|NC_008596.1|:1542699-1543220	87	522	0.9885	45.2817
ref|NC_008596.1|:1546037-1546177	1	141	0.6383	1.92688
ref|NC_008596.1|:1546230-1548581	189	2352	0.9609	21.8323
ref|NC_008596.1|:154776-156005	582	1230	0.9927	128.556
ref|NC_008596.1|:1548624-1549514	36	891	0.9091	10.9774
ref|NC_008596.1|:1551217-1551333	1	117	0.7692	2.32214
ref|NC_008596.1|:1551538-1552914	40	1377	0.9441	7.89224
ref|NC_008596.1|:15525-17252	204	1728	0.9589	32.0746
ref|NC_008596.1|:1554800-1555246	6	447	0.7763	3.64685
ref|NC_008596.1|:1555365-1556084	22	720	0.8556	8.30165
ref|NC_008596.1|:1556130-1556480	4	351	0.5755	3.09619
ref|NC_008596.1|:1556477-1557703	7	1227	0.4466	1.54999
ref|NC_008596.1|:1559507-1561111	19	1605	0.4417	3.21627
ref|NC_008596.1|:156002-157033	453	1032	0.9612	119.259
ref|NC_008596.1|:1561939-1562307	1276	369	0.9973	939.504
ref|NC_008596.1|:1562308-1562625	2636	318	0.9969	2252.13
ref|NC_008596.1|:1562625-1563188	2231	564	0.9982	1074.72
ref|NC_008596.1|:1563192-1563377	5377	186	0.9892	7854.19
ref|NC_008596.1|:1563476-1563874	2933	399	0.995	1997.16
ref|NC_008596.1|:1563889-1564428	1349	540	0.9963	678.723
ref|NC_008596.1|:1564456-1564839	1256	384	0.9974	888.654
ref|NC_008596.1|:1564865-1565509	1313	645	0.9984	553.069
ref|NC_008596.1|:1565512-1565697	831	186	0.9892	1213.84
ref|NC_008596.1|:1565694-1566137	2085	444	0.9955	1275.84
ref|NC_008596.1|:1567306-1569090	715	1785	0.9882	108.828
ref|NC_008596.1|:1569316-1570743	1153	1428	0.9951	219.369
ref|NC_008596.1|:157030-158604	411	1575	0.9594	70.8983
ref|NC_008596.1|:1570776-1571426	145	651	0.9263	60.5148
ref|NC_008596.1|:1575442-1576767	3620	1326	0.9985	741.719
ref|NC_008596.1|:1576764-1577309	2198	546	0.9982	1093.73
ref|NC_008596.1|:1577329-1578126	1482	798	0.995	504.568
ref|NC_008596.1|:1578235-1578777	217	543	0.9724	108.576
ref|NC_008596.1|:1578774-1579505	71	732	0.9563	26.3525
ref|NC_008596.1|:1579678-1581408	3	1731	0.156	0.470867
ref|NC_008596.1|:1581389-1582069	9	681	0.6755	3.59062
ref|NC_008596.1|:1582078-1583100	10	1023	0.4604	2.65582
ref|NC_008596.1|:1583124-1584137	50	1014	0.7091	13.397
ref|NC_008596.1|:1584173-1584694	127	522	0.9789	66.1009
ref|NC_008596.1|:158623-160266	700	1644	0.9203	115.683
ref|NC_008596.1|:1586745-1587569	6	825	0.543	1.97593
ref|NC_008596.1|:1591424-1592929	33	1506	0.5837	5.95338
ref|NC_008596.1|:1592926-1593525	5	600	0.68	2.26409
ref|NC_008596.1|:1593619-1594473	145	855	0.9392	46.0762
ref|NC_008596.1|:1594527-1595402	35	876	0.8733	10.8552
ref|NC_008596.1|:1595399-1596112	18	714	0.8852	6.84934
ref|NC_008596.1|:1596109-1596867	100	759	0.996	35.7958
ref|NC_008596.1|:1598476-1599585	12	1110	0.6063	2.93719
ref|NC_008596.1|:1599585-1601009	20	1425	0.4632	3.8132
ref|NC_008596.1|:1601665-1602363	187	699	0.9242	72.684
ref|NC_008596.1|:160266-161438	429	1173	0.9906	99.365
ref|NC_008596.1|:1611597-1611818	7272	222	0.9955	8899.7
ref|NC_008596.1|:1611901-1612014	287	114	0.9912	683.993
ref|NC_008596.1|:1612201-1612575	2864	375	0.9973	2074.99
ref|NC_008596.1|:1612581-1612997	3615	417	0.9976	2355.3
ref|NC_008596.1|:1613023-1613628	2962	606	0.9983	1327.97
ref|NC_008596.1|:1613721-1614773	4633	1053	0.9981	1195.39
ref|NC_008596.1|:161440-162996	442	1557	0.9872	77.1273
ref|NC_008596.1|:1614848-1615447	6670	600	0.995	3020.29
ref|NC_008596.1|:1615467-1616342	464	876	0.9966	143.909
ref|NC_008596.1|:1619643-1620203	133	561	0.9893	64.4115
ref|NC_008596.1|:1620683-1622059	57	1377	0.7741	11.2464
ref|NC_008596.1|:1624781-1628416	30	3636	0.4596	2.24167
ref|NC_008596.1|:1628401-1629507	27	1107	0.3857	6.6266
ref|NC_008596.1|:1629580-1629891	31	312	0.9359	26.9949
ref|NC_008596.1|:162966-163574	241	609	0.9803	107.516
ref|NC_008596.1|:1629917-1630213	12	297	0.9697	10.9774
ref|NC_008596.1|:1631951-1633222	182	1272	0.9355	38.8739
ref|NC_008596.1|:1633314-1634858	151	1545	0.9793	26.5536
ref|NC_008596.1|:1635013-1635411	38	399	0.9123	25.8753
ref|NC_008596.1|:163571-164539	76	969	0.934	21.3091
ref|NC_008596.1|:1636280-1636708	45	429	0.9231	28.499
ref|NC_008596.1|:1636718-1638430	151	1713	0.9831	23.9494
ref|NC_008596.1|:1638427-1639029	54	603	0.9784	24.3305
ref|NC_008596.1|:1640922-1641263	10	342	0.6608	7.94416
ref|NC_008596.1|:1641497-1642909	169	1413	0.9887	32.4952
ref|NC_008596.1|:1642906-1644321	192	1416	0.9936	36.8394
ref|NC_008596.1|:1644318-1645094	56	777	0.9627	19.5813
ref|NC_008596.1|:164536-165084	78	549	0.9763	38.6008
ref|NC_008596.1|:1646296-1646739	4809	444	0.9977	2942.7
ref|NC_008596.1|:1646736-1647188	2771	453	0.9912	1661.93
ref|NC_008596.1|:1647548-1648012	810	465	0.9527	473.267
ref|NC_008596.1|:1648164-1649525	755	1362	0.9927	150.607
ref|NC_008596.1|:1649573-1649881	24	309	0.9773	21.1022
ref|NC_008596.1|:165051-165941	285	891	0.9865	86.9043
ref|NC_008596.1|:1652167-1652964	11	798	0.7744	3.74511
ref|NC_008596.1|:1654695-1655318	108	624	0.9792	47.0233
ref|NC_008596.1|:1657467-1659353	2761	1887	0.9968	397.529
ref|NC_008596.1|:1659357-1660295	344	939	0.9542	99.533
ref|NC_008596.1|:165944-166612	103	669	0.9387	41.8298
ref|NC_008596.1|:1661357-1662760	18	1404	0.3768	3.48321
ref|NC_008596.1|:1662840-1664252	89	1413	0.6242	17.1128
ref|NC_008596.1|:1664273-1665652	402	1380	0.9971	79.1446
ref|NC_008596.1|:1665708-1666877	302	1170	0.9957	70.1286
ref|NC_008596.1|:1666901-1667959	316	1059	0.9943	81.071
ref|NC_008596.1|:1667952-1668419	150	468	0.9444	87.0803
ref|NC_008596.1|:1668416-1669060	94	645	0.9659	39.5952
ref|NC_008596.1|:1669057-1669533	317	477	0.9916	180.557
ref|NC_008596.1|:1669530-1670552	260	1023	0.9609	69.0513
ref|NC_008596.1|:1670549-1670998	240	450	0.9756	144.902
ref|NC_008596.1|:1671178-1671480	7902	303	0.9967	7085.47
ref|NC_008596.1|:1671564-1673186	6534	1623	0.9988	1093.79
ref|NC_008596.1|:1673236-1673706	31	471	0.983	17.882
ref|NC_008596.1|:1673703-1674266	32	564	0.9699	15.4151
ref|NC_008596.1|:1675529-1675864	1	336	0.2679	0.808602
ref|NC_008596.1|:1677871-1678182	12	312	0.9551	10.4496
ref|NC_008596.1|:1680305-1681108	83	804	0.8595	28.0476
ref|NC_008596.1|:1681151-1681948	274	798	0.9624	93.2872
ref|NC_008596.1|:1682974-1683543	81	570	0.9439	38.6086
ref|NC_008596.1|:1684388-1685194	139	807	0.7757	46.7967
ref|NC_008596.1|:1685284-1685862	3067	579	0.9827	1439.16
ref|NC_008596.1|:1685855-1687054	1238	1200	0.9992	280.294
ref|NC_008596.1|:1687637-1689178	1981	1542	0.9987	349.039
ref|NC_008596.1|:1689207-1690334	943	1128	0.9504	227.131
ref|NC_008596.1|:1690403-1692139	887	1737	0.9879	138.739
ref|NC_008596.1|:1692222-1692881	463	660	0.997	190.595
ref|NC_008596.1|:1693036-1694649	103	1614	0.9511	17.3384
ref|NC_008596.1|:1694678-1695097	19	420	0.8524	12.2908
ref|NC_008596.1|:1698411-1699973	1316	1563	0.9942	228.755
ref|NC_008596.1|:1699984-1700661	337	678	0.9454	135.044
ref|NC_008596.1|:1700804-1701661	47	858	0.7448	14.8828
ref|NC_008596.1|:1701672-1702463	23	792	0.8207	7.89
ref|NC_008596.1|:1702467-1703264	23	798	0.6504	7.83068
ref|NC_008596.1|:1703278-1704852	82	1575	0.927	14.1452
ref|NC_008596.1|:1709234-1709941	1282	708	0.9972	491.959
ref|NC_008596.1|:1709944-1711521	1242	1578	0.9962	213.84
ref|NC_008596.1|:1714853-1715740	12	888	0.7917	3.67149
ref|NC_008596.1|:1715737-1717305	66	1569	0.8177	11.4287
ref|NC_008596.1|:1718346-1719197	92	852	0.9331	29.3375
ref|NC_008596.1|:1721-2614	1968	894	0.9978	598.084
ref|NC_008596.1|:1721434-1722288	107	855	0.9544	34.001
ref|NC_008596.1|:1722325-1725612	18088	3288	0.9991	1494.63
ref|NC_008596.1|:17249-19018	176	1770	0.9469	27.0155
ref|NC_008596.1|:1726761-1727360	574	600	0.965	259.917
ref|NC_008596.1|:1727405-1728046	1208	642	0.9844	511.218
ref|NC_008596.1|:1728945-1731728	521	2784	0.9925	50.8444
ref|NC_008596.1|:1731725-1732132	173	408	0.973	115.202
ref|NC_008596.1|:1732149-1732514	198	366	0.9973	146.98
ref|NC_008596.1|:1732495-1733076	912	582	0.9983	425.742
ref|NC_008596.1|:1733082-1733657	412	576	0.9896	194.334
ref|NC_008596.1|:1736549-1738318	319	1770	0.9932	48.9657
ref|NC_008596.1|:1740535-1741386	2082	852	0.9965	663.92
ref|NC_008596.1|:1742683-1743300	14	618	0.8964	6.1548
ref|NC_008596.1|:1743297-1744841	173	1545	0.8751	30.4223
ref|NC_008596.1|:1748543-1750774	9736	2232	0.9978	1185.12
ref|NC_008596.1|:1751775-1752596	2478	822	0.9951	819.037
ref|NC_008596.1|:1752612-1753628	2724	1017	0.9902	727.714
ref|NC_008596.1|:1753643-1754680	777	1038	0.999	203.375
ref|NC_008596.1|:1755150-1756019	114	870	0.877	35.6008
ref|NC_008596.1|:175555-176568	58	1014	0.9477	15.5405
ref|NC_008596.1|:1759434-1760915	223	1482	0.9939	40.8819
ref|NC_008596.1|:1761019-1761933	98	915	0.9311	29.0991
ref|NC_008596.1|:1761933-1762454	36	522	0.9176	18.7373
ref|NC_008596.1|:176579-178012	65	1434	0.7497	12.3151
ref|NC_008596.1|:1766790-1767176	38	387	0.8811	26.6776
ref|NC_008596.1|:1767305-1768546	369	1242	0.9911	80.7196
ref|NC_008596.1|:1768749-1769849	352	1101	0.9682	86.862
ref|NC_008596.1|:1769956-1770891	541	936	0.984	157.035
ref|NC_008596.1|:1785177-1786091	45	915	0.8743	13.3618
ref|NC_008596.1|:178631-179557	34	927	0.6311	9.96491
ref|NC_008596.1|:1787883-1788506	221	624	0.9567	96.2237
ref|NC_008596.1|:1790726-1791835	54	1110	0.9676	13.2174
ref|NC_008596.1|:1793829-1794374	45	546	0.967	22.3921
ref|NC_008596.1|:1795223-1796407	477	1185	0.9873	109.364
ref|NC_008596.1|:1796404-1797576	369	1173	0.9957	85.4678
ref|NC_008596.1|:179717-181450	76	1734	0.9239	11.908
ref|NC_008596.1|:1797877-1798974	29	1098	0.9135	7.17579
ref|NC_008596.1|:1798971-1800500	11	1530	0.3392	1.95333
ref|NC_008596.1|:1800501-1801760	44	1260	0.8778	9.4876
ref|NC_008596.1|:1808508-1810199	1	1692	0.0532	0.160574
ref|NC_008596.1|:1810196-1810891	1	696	0.1293	0.39036
ref|NC_008596.1|:1810894-1812399	10	1506	0.3718	1.80405
ref|NC_008596.1|:1812681-1812956	7	276	0.8659	6.8907
ref|NC_008596.1|:181519-182781	161	1263	0.9699	34.6335
ref|NC_008596.1|:1818047-1818370	20	324	0.892	16.771
ref|NC_008596.1|:1823395-1824546	74	1152	0.7708	17.4523
ref|NC_008596.1|:1826089-1826988	101	900	0.9278	30.4897
ref|NC_008596.1|:1827585-1829000	810	1416	0.9908	155.416
ref|NC_008596.1|:182884-183369	14	486	0.6317	7.82647
ref|NC_008596.1|:1829060-1830805	1540	1746	0.9966	239.635
ref|NC_008596.1|:1830802-1831677	464	876	0.9932	143.909
ref|NC_008596.1|:1832435-1833205	130	771	0.9637	45.8103
ref|NC_008596.1|:183366-184964	25	1599	0.6911	4.24782
ref|NC_008596.1|:1834732-1835823	7350	1092	0.9991	1828.69
ref|NC_008596.1|:1835832-1836980	4335	1149	0.9913	1025.05
ref|NC_008596.1|:1838767-1840137	26	1371	0.5937	5.15241
ref|NC_008596.1|:1840251-1840865	11	615	0.8878	4.8595
ref|NC_008596.1|:1840862-1841299	9	438	0.7854	5.58268
ref|NC_008596.1|:1841151-1841429	20	279	0.871	19.476
ref|NC_008596.1|:1843365-1844117	141	753	0.9628	50.8743
ref|NC_008596.1|:1844249-1844629	51	381	0.9921	36.368
ref|NC_008596.1|:184961-187780	72	2820	0.7699	6.93678
ref|NC_008596.1|:1850576-1850854	17	279	0.5986	16.5546
ref|NC_008596.1|:1850826-1852142	179	1317	0.9749	36.9268
ref|NC_008596.1|:1854610-1855083	612	474	0.9768	350.79
ref|NC_008596.1|:1855136-1856500	3249	1365	0.9817	646.683
ref|NC_008596.1|:1857176-1857421	80	246	0.9715	88.3546
ref|NC_008596.1|:1857437-1857826	194	390	0.9897	135.149
ref|NC_008596.1|:1857823-1858440	308	618	0.9903	135.406
ref|NC_008596.1|:1858494-1858793	358	300	0.9933	324.217
ref|NC_008596.1|:1859306-1859974	1585	669	0.9985	643.691
ref|NC_008596.1|:1859971-1860186	595	216	0.9398	748.406
ref|NC_008596.1|:1862204-1863577	107	1374	0.9731	21.1578
ref|NC_008596.1|:1864669-1864974	597	306	0.9935	530.063
ref|NC_008596.1|:1868617-1869747	21	1131	0.3634	5.04465
ref|NC_008596.1|:1869761-1870345	233	585	0.9949	108.212
ref|NC_008596.1|:1871258-1871512	1199	255	0.8706	1277.48
ref|NC_008596.1|:1871520-1871675	350	156	0.9936	609.562
ref|NC_008596.1|:1871713-1871970	719	258	0.8915	757.153
ref|NC_008596.1|:1872145-1872453	98	309	0.9806	86.1672
ref|NC_008596.1|:1872888-1873895	448	1008	0.996	120.751
ref|NC_008596.1|:187782-188006	6	225	0.5733	7.24508
ref|NC_008596.1|:1879301-1880209	61	909	0.923	18.2322
ref|NC_008596.1|:1880491-1880622	53	132	0.9318	109.088
ref|NC_008596.1|:1880724-1881143	317	420	0.9976	205.062
ref|NC_008596.1|:1881247-1881663	366	417	0.9952	238.462
ref|NC_008596.1|:1881660-1882412	555	753	0.9894	200.25
ref|NC_008596.1|:1882438-1882986	193	549	0.9927	95.5123
ref|NC_008596.1|:1890327-1890539	23	213	0.6244	29.3375
ref|NC_008596.1|:1892734-1893252	568	519	0.9961	297.341
ref|NC_008596.1|:1893955-1895181	1081	1227	0.9951	239.362
ref|NC_008596.1|:1895208-1895687	117	480	0.975	66.2245
ref|NC_008596.1|:1896033-1897202	307	1170	0.9709	71.2897
ref|NC_008596.1|:1897225-1898037	431	813	0.9988	144.033
ref|NC_008596.1|:189944-190786	220	843	0.9834	70.9038
ref|NC_008596.1|:1900308-1901291	514	984	0.9583	141.92
ref|NC_008596.1|:1901315-1902184	538	870	0.9897	168.011
ref|NC_008596.1|:19052-41623	1302	22572	0.9355	15.6717
ref|NC_008596.1|:1906425-1906814	1235	390	0.9974	860.353
ref|NC_008596.1|:1907407-1907826	281	420	0.9929	181.774
ref|NC_008596.1|:1907957-1909375	929	1419	0.9986	177.872
ref|NC_008596.1|:1909372-1910454	104	1083	0.7793	26.0903
ref|NC_008596.1|:1910546-1911685	662	1140	0.9956	157.771
ref|NC_008596.1|:1913166-1914650	131	1485	0.9401	23.9673
ref|NC_008596.1|:1914807-1916039	167	1233	0.9294	36.7983
ref|NC_008596.1|:1916036-1916209	1	174	0.5172	1.56144
ref|NC_008596.1|:1916206-1916388	1	183	0.4918	1.48465
ref|NC_008596.1|:1916396-1917121	120	726	0.989	44.9075
ref|NC_008596.1|:1928562-1929554	86	993	0.9668	23.5301
ref|NC_008596.1|:1931586-1932791	307	1206	0.9983	69.1617
ref|NC_008596.1|:1932788-1933810	191	1023	0.9902	50.7262
ref|NC_008596.1|:193685-194971	23	1287	0.8135	4.85538
ref|NC_008596.1|:1949753-1950385	82	633	0.9542	35.1953
ref|NC_008596.1|:1950437-1951123	886	687	0.9738	350.39
ref|NC_008596.1|:1951266-1952852	565	1587	0.9918	96.7266
ref|NC_008596.1|:195185-196567	55	1383	0.94	10.8048
ref|NC_008596.1|:1952849-1954606	180	1758	0.8521	27.8181
ref|NC_008596.1|:1954646-1955299	181	654	0.8226	75.1926
ref|NC_008596.1|:1955596-1956288	661	693	0.9812	259.145
ref|NC_008596.1|:1956525-1959386	4639	2862	0.9713	440.381
ref|NC_008596.1|:1960095-1961504	222	1410	0.9858	42.7768
ref|NC_008596.1|:1961567-1963423	1285	1857	0.993	188.003
ref|NC_008596.1|:1963433-1963930	169	498	0.998	92.2002
ref|NC_008596.1|:1963982-1965133	948	1152	0.9592	223.579
ref|NC_008596.1|:1965203-1966459	14728	1257	0.9992	3183.34
ref|NC_008596.1|:196658-197587	895	930	0.9871	261.465
ref|NC_008596.1|:1966654-1967082	118	429	0.9347	74.7307
ref|NC_008596.1|:1970515-1971303	1105	789	0.9683	380.504
ref|NC_008596.1|:1971300-1972799	834	1500	0.9933	151.06
ref|NC_008596.1|:1975509-1976741	8	1233	0.4388	1.76279
ref|NC_008596.1|:1976738-1977514	7	777	0.5135	2.44766
ref|NC_008596.1|:1977511-1978308	20	798	0.6817	6.80928
ref|NC_008596.1|:1978305-1978955	96	651	0.9831	40.0649
ref|NC_008596.1|:199157-200293	49	1137	0.934	11.7087
ref|NC_008596.1|:1993004-1993930	18	927	0.5771	5.27554
ref|NC_008596.1|:1993927-1995030	54	1104	0.9384	13.2892
ref|NC_008596.1|:1995064-1995957	58	894	0.9374	17.6264
ref|NC_008596.1|:1995965-1996249	29	285	0.8912	27.6457
ref|NC_008596.1|:1997014-1997673	3915	660	0.997	1611.62
ref|NC_008596.1|:1997670-1997975	1244	306	0.9902	1104.52
ref|NC_008596.1|:1998180-1998401	295	222	0.9955	361.03
ref|NC_008596.1|:1998476-1999975	925	1500	0.9967	167.542
ref|NC_008596.1|:2002144-2002581	367	438	0.9635	227.649
ref|NC_008596.1|:2002578-2002958	178	381	0.9974	126.931
ref|NC_008596.1|:200304-201158	23	855	0.8129	7.30863
ref|NC_008596.1|:2005199-2005996	569	798	0.9799	193.724
ref|NC_008596.1|:2006011-2006712	80	702	0.9843	30.9619
ref|NC_008596.1|:2009771-2010469	312	699	0.9742	121.27
ref|NC_008596.1|:2010381-2010563	75	183	0.929	111.349
ref|NC_008596.1|:201116-202087	26	972	0.8179	7.26744
ref|NC_008596.1|:2011602-2011841	1092	240	0.9958	1236.19
ref|NC_008596.1|:2012755-2013789	567	1035	0.9836	148.839
ref|NC_008596.1|:2013931-2015121	931	1191	0.9975	212.379
ref|NC_008596.1|:2015158-2016012	392	855	0.9871	124.564
ref|NC_008596.1|:2017285-2020422	16178	3138	0.9962	1400.7
ref|NC_008596.1|:2020443-2023706	10480	3264	0.9896	872.339
ref|NC_008596.1|:202084-202866	71	783	0.908	24.636
ref|NC_008596.1|:2025002-2026096	496	1095	0.9872	123.067
ref|NC_008596.1|:2026093-2027028	482	936	0.9936	139.909
ref|NC_008596.1|:2027614-2027757	1	144	0.625	1.88674
ref|NC_008596.1|:2027837-2028406	1159	570	0.9702	552.437
ref|NC_008596.1|:2028409-2029071	2162	663	0.9985	885.965
ref|NC_008596.1|:2029125-2031275	3339	2151	0.9981	421.745
ref|NC_008596.1|:2031777-2032088	213	312	0.9936	185.481
ref|NC_008596.1|:2033351-2033593	23	243	0.8971	25.7156
ref|NC_008596.1|:2035981-2037018	491	1038	0.9817	128.516
ref|NC_008596.1|:2037115-2040126	4657	3012	0.9987	420.074
ref|NC_008596.1|:2040307-2040828	97	522	0.9617	50.4865
ref|NC_008596.1|:2040821-2041996	116	1176	0.9116	26.7994
ref|NC_008596.1|:2041993-2042538	14	546	0.7692	6.96642
ref|NC_008596.1|:204225-205163	24	939	0.8158	6.94416
ref|NC_008596.1|:2042589-2045987	240	3399	0.9682	19.1838
ref|NC_008596.1|:2046110-2047510	38	1401	0.828	7.36919
ref|NC_008596.1|:2048646-2049275	142	630	0.9587	61.2382
ref|NC_008596.1|:2050405-2050770	19	366	0.8934	14.1041
ref|NC_008596.1|:205190-206347	33	1158	0.7185	7.74247
ref|NC_008596.1|:2052753-2054381	35	1629	0.5715	5.83742
ref|NC_008596.1|:2054473-2055519	9	1047	0.5129	2.33545
ref|NC_008596.1|:2056647-2056991	2	345	0.487	1.57502
ref|NC_008596.1|:2057028-2058071	179	1044	0.5814	46.5829
ref|NC_008596.1|:2058068-2058811	58	744	0.9852	21.1802
ref|NC_008596.1|:2058811-2059836	71	1026	0.962	18.8012
ref|NC_008596.1|:2059864-2061513	82	1650	0.9103	13.5022
ref|NC_008596.1|:2061539-2061880	47	342	0.9708	37.3376
ref|NC_008596.1|:206362-208134	113	1773	0.982	17.3159
ref|NC_008596.1|:2063768-2065315	131	1548	0.9922	22.9919
ref|NC_008596.1|:2067763-2068695	30	933	0.8199	8.73603
ref|NC_008596.1|:2068955-2070055	123	1101	0.9773	30.3523
ref|NC_008596.1|:2070195-2070575	6	381	0.6483	4.27859
ref|NC_008596.1|:2070610-2071146	15	537	0.8324	7.58912
ref|NC_008596.1|:2071147-2072145	30	999	0.7117	8.15887
ref|NC_008596.1|:2072174-2073247	13	1074	0.5661	3.28862
ref|NC_008596.1|:2073322-2074476	25	1155	0.8225	5.88074
ref|NC_008596.1|:2074476-2075642	30	1167	0.9289	6.98433
ref|NC_008596.1|:2075672-2076505	25	834	0.9472	8.1442
ref|NC_008596.1|:2076502-2076633	2	132	0.697	4.11652
ref|NC_008596.1|:2077513-2078376	617	864	0.9977	194.02
ref|NC_008596.1|:2078514-2080274	220	1761	0.9813	33.942
ref|NC_008596.1|:2080271-2081164	92	894	0.9832	27.9592
ref|NC_008596.1|:2088661-2088927	16	267	0.6067	16.2811
ref|NC_008596.1|:2088924-2089604	435	681	0.9971	173.547
ref|NC_008596.1|:2091191-2092510	12	1320	0.5712	2.46991
ref|NC_008596.1|:2092507-2093262	21	756	0.7209	7.54696
ref|NC_008596.1|:2096408-2097154	88	747	0.7858	32.0064
ref|NC_008596.1|:2098884-2100914	115	2031	0.8075	15.3838
ref|NC_008596.1|:2101118-2102572	22	1455	0.7478	4.10803
ref|NC_008596.1|:2102587-2103825	4	1239	0.2906	0.877128
ref|NC_008596.1|:2103822-2104766	11	945	0.454	3.16253
ref|NC_008596.1|:2104783-2105565	86	783	0.9706	29.8408
ref|NC_008596.1|:2105584-2106414	418	831	0.9868	136.663
ref|NC_008596.1|:2108966-2109559	27	594	0.8737	12.3496
ref|NC_008596.1|:2109768-2110526	122	759	0.9802	43.6709
ref|NC_008596.1|:2111627-2112715	31	1089	0.4858	7.73407
ref|NC_008596.1|:2112758-2113684	13	927	0.5922	3.81011
ref|NC_008596.1|:2115046-2116035	142	990	0.9687	38.9697
ref|NC_008596.1|:2116080-2117639	745	1560	0.9756	129.75
ref|NC_008596.1|:2118476-2118826	22	351	0.9687	17.029
ref|NC_008596.1|:212103-212558	78	456	0.943	46.4734
ref|NC_008596.1|:2121141-2121749	144	609	0.9606	64.2421
ref|NC_008596.1|:2121822-2123135	134	1314	0.9604	27.7066
ref|NC_008596.1|:2123135-2124499	582	1365	0.9949	115.842
ref|NC_008596.1|:2124514-2125188	216	675	0.9822	86.9409
ref|NC_008596.1|:2125208-2126242	97	1035	0.9594	25.4628
ref|NC_008596.1|:2127094-2127675	108	582	0.9863	50.4168
ref|NC_008596.1|:2144836-2145471	50	636	0.9796	21.3593
ref|NC_008596.1|:2155501-2156478	2441	978	0.9826	678.115
ref|NC_008596.1|:2160227-2160346	17	120	0.9333	38.4895
ref|NC_008596.1|:2161210-2161590	209	381	0.9606	149.038
ref|NC_008596.1|:2163153-2164259	1215	1107	0.9901	298.197
ref|NC_008596.1|:2164249-2165229	436	981	0.9898	120.751
ref|NC_008596.1|:2165307-2165747	271	441	0.907	166.957
ref|NC_008596.1|:2165793-2166482	1011	690	0.9913	398.086
ref|NC_008596.1|:2166483-2167379	1058	897	0.9967	320.455
ref|NC_008596.1|:2167390-2167875	558	486	0.9979	311.941
ref|NC_008596.1|:2168040-2169143	698	1104	0.9918	171.775
ref|NC_008596.1|:216912-217814	56	903	0.9701	16.849
ref|NC_008596.1|:2171219-2172142	193	924	0.9242	56.7492
ref|NC_008596.1|:217828-218724	367	897	0.9911	111.16
ref|NC_008596.1|:2183185-2184645	117	1461	0.8604	21.7575
ref|NC_008596.1|:2185414-2186352	25	939	0.77	7.2335
ref|NC_008596.1|:2186345-2187502	13	1158	0.4197	3.05006
ref|NC_008596.1|:2187612-2188592	93	981	0.7248	25.7566
ref|NC_008596.1|:2188645-2189190	156	546	0.9505	77.6258
ref|NC_008596.1|:2189268-2189852	504	585	0.9966	234.072
ref|NC_008596.1|:2189849-2190382	682	534	0.9963	346.99
ref|NC_008596.1|:2192581-2193051	78	471	0.9894	44.9933
ref|NC_008596.1|:2193073-2193858	82	786	0.9173	28.3443
ref|NC_008596.1|:2193860-2195017	200	1158	0.9914	46.9241
ref|NC_008596.1|:2195157-2197775	77	2619	0.6182	7.98784
ref|NC_008596.1|:219598-221238	137	1641	0.9531	22.6823
ref|NC_008596.1|:2202762-2203508	130	747	0.8742	47.2821
ref|NC_008596.1|:2203331-2203729	27	399	0.8321	18.3851
ref|NC_008596.1|:2203799-2204158	91	360	0.9583	68.6773
ref|NC_008596.1|:2204236-2204883	238	648	0.9861	99.7875
ref|NC_008596.1|:2210186-2211820	297	1635	0.9676	49.3529
ref|NC_008596.1|:2211817-2213085	173	1269	0.9842	37.039
ref|NC_008596.1|:221243-222139	34	897	0.9164	10.2982
ref|NC_008596.1|:2214785-2215036	5	252	0.7659	5.39068
ref|NC_008596.1|:2215051-2215749	302	699	0.9943	117.383
ref|NC_008596.1|:2217015-2217425	2	411	0.438	1.32209
ref|NC_008596.1|:2217440-2221084	32	3645	0.4519	2.38521
ref|NC_008596.1|:2222742-2224376	14	1635	0.3095	2.3264
ref|NC_008596.1|:2224483-2224938	45	456	0.9759	26.8116
ref|NC_008596.1|:2228863-2229687	8	825	0.7527	2.63457
ref|NC_008596.1|:2229760-2230743	17	984	0.6728	4.69384
ref|NC_008596.1|:2230794-2231729	36	936	0.5641	10.4496
ref|NC_008596.1|:2231876-2232784	10	909	0.7283	2.98889
ref|NC_008596.1|:2232790-2233644	3	855	0.2269	0.9533
ref|NC_008596.1|:2237715-2238554	102	840	0.9417	32.991
ref|NC_008596.1|:2238574-2240016	188	1443	0.9799	35.3969
ref|NC_008596.1|:2240142-2240876	175	735	0.9837	64.6882
ref|NC_008596.1|:2241113-2241976	26	864	0.5336	8.17587
ref|NC_008596.1|:2241973-2243007	8	1035	0.5324	2.10002
ref|NC_008596.1|:2243141-2244442	46	1302	0.6359	9.59889
ref|NC_008596.1|:2244650-2245630	5	981	0.4037	1.38476
ref|NC_008596.1|:2250029-2250721	382	693	0.987	149.763
ref|NC_008596.1|:2250877-2253087	2385	2211	0.9968	293.072
ref|NC_008596.1|:225160-227712	90	2553	0.6048	9.57781
ref|NC_008596.1|:2253121-2253447	367	327	0.9939	304.925
ref|NC_008596.1|:2256454-2257758	145	1305	0.987	30.1878
ref|NC_008596.1|:2258412-2259011	218	600	0.9717	98.7142
ref|NC_008596.1|:2260965-2262506	3	1542	0.1751	0.528581
ref|NC_008596.1|:2263968-2265989	103	2022	0.2488	13.8398
ref|NC_008596.1|:2265986-2267656	153	1671	0.8977	24.8765
ref|NC_008596.1|:2271168-2271569	145	402	0.9602	97.9978
ref|NC_008596.1|:2271642-2272415	85	774	0.9638	29.8368
ref|NC_008596.1|:2274343-2275170	152	828	0.9964	49.8755
ref|NC_008596.1|:2280439-2281332	441	894	0.9821	134.022
ref|NC_008596.1|:2281354-2281806	432	453	0.9735	259.095
ref|NC_008596.1|:2281948-2283312	167	1365	0.9861	33.2398
ref|NC_008596.1|:2283309-2284205	33	897	0.7402	9.9953
ref|NC_008596.1|:2286455-2287189	17	735	0.7891	6.284
ref|NC_008596.1|:2287186-2288409	51	1224	0.8938	11.3204
ref|NC_008596.1|:2288417-2289610	102	1194	0.9447	23.2097
ref|NC_008596.1|:2289614-2290282	17	669	0.8595	6.90394
ref|NC_008596.1|:2292544-2293488	2	945	0.1905	0.575006
ref|NC_008596.1|:2293527-2294720	19	1194	0.7789	4.32338
ref|NC_008596.1|:2301934-2302098	1	165	0.5455	1.64661
ref|NC_008596.1|:2301963-2302109	1	147	0.6122	1.84823
ref|NC_008596.1|:230210-232255	53	2046	0.6598	7.03792
ref|NC_008596.1|:2302131-2303000	10	870	0.6586	3.12288
ref|NC_008596.1|:2303045-2304229	70	1185	0.8684	16.0492
ref|NC_008596.1|:2305317-2306081	12	765	0.749	4.26181
ref|NC_008596.1|:2306091-2306888	2	798	0.2256	0.680928
ref|NC_008596.1|:2307025-2307846	6	822	0.2956	1.98314
ref|NC_008596.1|:2307861-2309111	12	1251	0.3341	2.60614
ref|NC_008596.1|:2309115-2310743	5	1629	0.2382	0.833918
ref|NC_008596.1|:2310740-2311594	9	855	0.5135	2.8599
ref|NC_008596.1|:2311599-2312648	2	1050	0.1714	0.517506
ref|NC_008596.1|:2312674-2313864	8	1191	0.1998	1.82496
ref|NC_008596.1|:2316524-2318806	14	2283	0.3412	1.66608
ref|NC_008596.1|:2322534-2324021	10	1488	0.3219	1.82588
ref|NC_008596.1|:232728-233168	28	441	0.9501	17.2502
ref|NC_008596.1|:2327539-2327985	24	447	0.8523	14.5874
ref|NC_008596.1|:2328800-2329819	81	1020	0.5353	21.5754
ref|NC_008596.1|:2329816-2330946	363	1131	0.9178	87.2004
ref|NC_008596.1|:2333298-2333648	55	351	0.9516	42.5726
ref|NC_008596.1|:2333717-2335201	25	1485	0.6976	4.57391
ref|NC_008596.1|:2335507-2336553	13	1047	0.6562	3.37342
ref|NC_008596.1|:2338240-2339292	9	1053	0.4853	2.32214
ref|NC_008596.1|:2339303-2340538	13	1236	0.5073	2.85759
ref|NC_008596.1|:2344455-2345024	12	570	0.5895	5.7198
ref|NC_008596.1|:2345095-2346066	41	972	0.9064	11.4602
ref|NC_008596.1|:2346098-2347705	85	1608	0.9403	14.3617
ref|NC_008596.1|:2347746-2348543	18	798	0.4812	6.12835
ref|NC_008596.1|:2348549-2348812	43	264	0.9015	44.2526
ref|NC_008596.1|:2350076-2350963	51	888	0.9459	15.6038
ref|NC_008596.1|:2350975-2352150	96	1176	0.9439	22.1788
ref|NC_008596.1|:2352162-2352983	157	822	0.9659	51.8922
ref|NC_008596.1|:235408-235785	83	378	0.8862	59.6569
ref|NC_008596.1|:2354278-2356566	396	2289	0.9926	47.0028
ref|NC_008596.1|:2356566-2356826	30	261	0.9655	31.2288
ref|NC_008596.1|:2356823-2357926	334	1104	0.9529	82.1962
ref|NC_008596.1|:235782-236060	20	279	0.6989	19.476
ref|NC_008596.1|:2357919-2358992	413	1074	0.9702	104.477
ref|NC_008596.1|:2362387-2363154	21	768	0.8503	7.42903
ref|NC_008596.1|:2363217-2364947	322	1731	0.8746	50.5398
ref|NC_008596.1|:2421207-2422448	32	1242	0.8728	7.00007
ref|NC_008596.1|:242603-243397	798	795	0.9509	272.716
ref|NC_008596.1|:2432570-2433361	2655	792	0.9962	910.78
ref|NC_008596.1|:2433444-2434385	2770	942	0.9979	798.92
ref|NC_008596.1|:2434550-2435293	58	744	0.9476	21.1802
ref|NC_008596.1|:2435295-2435942	6	648	0.7917	2.51565
ref|NC_008596.1|:2436064-2436912	11	849	0.477	3.52013
ref|NC_008596.1|:2437787-2438995	1269	1209	0.995	285.174
ref|NC_008596.1|:2438992-2440062	1062	1071	0.9963	269.407
ref|NC_008596.1|:2440088-2441098	279	1011	0.9921	74.9769
ref|NC_008596.1|:2443172-2445277	4946	2106	0.9972	638.073
ref|NC_008596.1|:2446108-2446407	397	300	0.9667	359.537
ref|NC_008596.1|:2446404-2447888	617	1485	0.9973	112.884
ref|NC_008596.1|:244773-245267	296	495	0.9919	162.465
ref|NC_008596.1|:2447932-2448964	546	1033	0.9894	143.604
ref|NC_008596.1|:2449026-2450537	1440	1512	0.9921	258.753
ref|NC_008596.1|:2452620-2453462	450	843	0.9881	145.03
ref|NC_008596.1|:2454205-2456061	1618	1857	0.9957	236.723
ref|NC_008596.1|:2456125-2456637	310	513	0.9961	164.179
ref|NC_008596.1|:2456694-2457707	3709	1014	0.998	993.787
ref|NC_008596.1|:2460414-2462000	1990	1587	0.9924	340.683
ref|NC_008596.1|:2461997-2463019	1642	1023	0.9961	436.086
ref|NC_008596.1|:246357-247199	381	843	0.9786	122.792
ref|NC_008596.1|:2464399-2465580	699	1182	0.9873	160.67
ref|NC_008596.1|:2465631-2466410	1018	780	0.9974	354.591
ref|NC_008596.1|:2466407-2467867	1216	1461	0.9911	226.13
ref|NC_008596.1|:2469194-2470648	806	1455	0.9959	150.503
ref|NC_008596.1|:2470672-2471265	338	594	0.9882	154.598
ref|NC_008596.1|:2471469-2472095	868	627	0.9952	376.12
ref|NC_008596.1|:247214-248173	588	960	0.9906	166.41
ref|NC_008596.1|:2476113-2477108	430	996	0.991	117.296
ref|NC_008596.1|:2477113-2478222	342	1110	0.9937	83.71
ref|NC_008596.1|:2478371-2479492	621	1122	0.9973	150.374
ref|NC_008596.1|:2480440-2481453	141	1014	0.9724	37.7794
ref|NC_008596.1|:2481480-2482163	701	684	0.9898	278.443
ref|NC_008596.1|:248214-248957	4761	744	0.9919	1738.6
ref|NC_008596.1|:2482174-2482803	4926	630	0.9984	2124.36
ref|NC_008596.1|:2482984-2484648	397	1665	0.9141	64.7814
ref|NC_008596.1|:2484645-2486906	1729	2262	0.9996	207.671
ref|NC_008596.1|:2486903-2487607	256	705	0.9816	98.6564
ref|NC_008596.1|:2488188-2488766	90	579	0.9551	42.2317
ref|NC_008596.1|:248954-249436	749	483	0.9979	421.317
ref|NC_008596.1|:2490579-2491631	206	1053	0.9763	53.1512
ref|NC_008596.1|:2491665-2492393	3226	729	0.9945	1202.3
ref|NC_008596.1|:2492393-2493025	249	633	0.9889	106.873
ref|NC_008596.1|:2493061-2496444	3636	3384	0.9988	291.923
ref|NC_008596.1|:249456-250112	2999	657	0.9954	1240.18
ref|NC_008596.1|:2496486-2496995	119	510	0.9725	63.3944
ref|NC_008596.1|:2497021-2497497	389	477	0.9979	221.567
ref|NC_008596.1|:2497580-2498158	1449	579	0.9914	679.93	2415
ref|NC_008596.1|:2498281-2499018	988	738	0.9973	363.726
ref|NC_008596.1|:2499088-2499699	1107	612	0.9967	491.44
ref|NC_008596.1|:2499696-2500388	871	693	0.9971	341.475
ref|NC_008596.1|:2500395-2501252	467	858	0.9953	147.878
ref|NC_008596.1|:2502168-2502587	132	420	0.9524	85.3884
ref|NC_008596.1|:2502584-2502880	15	297	0.9731	13.7217
ref|NC_008596.1|:2502907-2506494	1041	3588	0.9771	78.8266
ref|NC_008596.1|:2506567-2508042	590	1476	0.9011	108.603
ref|NC_008596.1|:2508282-2509631	375	1350	0.9926	75.4696
ref|NC_008596.1|:2509665-2510003	286	339	0.9971	229.214
ref|NC_008596.1|:2510091-2512565	379	2475	0.9794	41.6043
ref|NC_008596.1|:2513512-2514516	36	1005	0.7493	9.73219
ref|NC_008596.1|:2514582-2516150	2144	1569	0.9924	371.258
ref|NC_008596.1|:2516150-2517226	410	1077	0.9786	103.429
ref|NC_008596.1|:2519128-2519562	199	435	0.9678	124.291
ref|NC_008596.1|:2519767-2520237	2917	471	0.9979	1682.63
ref|NC_008596.1|:2520258-2520488	221	231	0.987	259.929
ref|NC_008596.1|:2520523-2521044	705	522	0.9981	366.938
ref|NC_008596.1|:2521059-2521736	318	678	0.9676	127.43
ref|NC_008596.1|:2523015-2523356	2872	342	0.9971	2281.56
ref|NC_008596.1|:2523424-2524293	2010	870	0.9989	627.699
ref|NC_008596.1|:2524304-2525122	268	819	0.9878	88.9048
ref|NC_008596.1|:2525199-2525504	271	306	0.9837	240.615
ref|NC_008596.1|:2530003-2531496	455	1494	0.9993	82.7437
ref|NC_008596.1|:2531510-2532895	1374	1386	0.9993	269.338
ref|NC_008596.1|:2533009-2533785	201	777	0.9794	70.2828
ref|NC_008596.1|:2533824-2534033	16	210	0.7905	20.7002
ref|NC_008596.1|:2534312-2535046	235	735	0.9918	86.867
ref|NC_008596.1|:2535043-2535504	73	462	0.9502	42.9294
ref|NC_008596.1|:2536199-2537197	154	999	0.988	41.8822
ref|NC_008596.1|:253688-254257	133	570	0.893	63.3944
ref|NC_008596.1|:2537190-2537507	5	318	0.9119	4.27186
ref|NC_008596.1|:2537542-2538522	54	981	0.9735	14.9554
ref|NC_008596.1|:2538553-2539353	45	801	0.9501	15.2635
ref|NC_008596.1|:2539350-2540198	28	849	0.788	8.96034
ref|NC_008596.1|:2540195-2540983	30	789	0.9607	10.3304
ref|NC_008596.1|:2540980-2543313	80	2334	0.8458	9.31244
ref|NC_008596.1|:254330-257482	255	3153	0.7409	21.9731
ref|NC_008596.1|:2543310-2544191	100	882	0.9342	30.8039
ref|NC_008596.1|:2544178-2544684	54	507	0.7594	28.9374
ref|NC_008596.1|:2544747-2545967	81	1221	0.9812	18.0237
ref|NC_008596.1|:2546004-2547203	37	1200	0.91	8.37712
ref|NC_008596.1|:2547242-2549401	206	2160	0.9819	25.9112
ref|NC_008596.1|:2549414-2550649	289	1236	0.9871	63.5263
ref|NC_008596.1|:2550646-2551455	125	810	0.7407	41.9275
ref|NC_008596.1|:2556536-2557012	8	477	0.5115	4.55665
ref|NC_008596.1|:2558654-2559433	36	780	0.9	12.5396
ref|NC_008596.1|:2562764-2562925	1	162	0.5556	1.6771
ref|NC_008596.1|:2562958-2563698	67	741	0.9744	24.5658
ref|NC_008596.1|:2563709-2564953	46	1245	0.8876	10.0384
ref|NC_008596.1|:2565001-2565369	10	369	0.8455	7.36288
ref|NC_008596.1|:2565362-2566084	41	723	0.9793	15.4071
ref|NC_008596.1|:2568753-2570159	31	1407	0.7235	5.98607
ref|NC_008596.1|:2571561-2573021	106	1461	0.9685	19.712
ref|NC_008596.1|:2574544-2577402	93	2859	0.8111	8.83778
ref|NC_008596.1|:2581723-2582772	58	1050	0.7762	15.0077
ref|NC_008596.1|:2582769-2584172	71	1404	0.8625	13.7393
ref|NC_008596.1|:2584169-2584669	24	501	0.8942	13.0151
ref|NC_008596.1|:2584688-2585911	177	1224	0.9845	39.2886
ref|NC_008596.1|:2593267-2593641	1	375	0.24	0.724508
ref|NC_008596.1|:259367-259672	493	306	0.9837	437.723
ref|NC_008596.1|:2593697-2595151	27	1455	0.5402	5.04168
ref|NC_008596.1|:2596370-2597242	565	873	0.9931	175.836
ref|NC_008596.1|:2597267-2598430	240	1164	0.9725	56.0186
ref|NC_008596.1|:2598528-2599364	102	837	0.9904	33.1092
ref|NC_008596.1|:260053-261282	68	1230	0.9138	15.0203
ref|NC_008596.1|:2601428-2602330	48	903	0.9535	14.442
ref|NC_008596.1|:2602327-2603208	88	882	0.9048	27.1074
ref|NC_008596.1|:2604918-2605793	6938	876	0.9989	2151.81
ref|NC_008596.1|:2605809-2606636	3863	828	0.9976	1267.56
ref|NC_008596.1|:2606795-2608255	182	1461	0.9843	33.8451
ref|NC_008596.1|:2608371-2609555	12	1185	0.5494	2.7513
ref|NC_008596.1|:2609552-2610118	2	567	0.3175	0.958344
ref|NC_008596.1|:2610123-2610845	9	723	0.7524	3.38204
ref|NC_008596.1|:2610917-2612377	19	1461	0.6564	3.53328
ref|NC_008596.1|:2612646-2614619	40	1974	0.5669	5.50538
ref|NC_008596.1|:261440-262480	3286	1041	0.9981	857.613
ref|NC_008596.1|:2614912-2615016	21	105	0.9905	54.3381
ref|NC_008596.1|:2618774-2619349	21	576	0.8924	9.90538
ref|NC_008596.1|:2619436-2619741	7	306	0.8333	6.21514
ref|NC_008596.1|:2619738-2620601	4	864	0.316	1.25783
ref|NC_008596.1|:2620637-2621404	21	768	0.7422	7.42903
ref|NC_008596.1|:2621453-2622208	16	756	0.7698	5.75006
ref|NC_008596.1|:2622262-2623653	50	1392	0.9432	9.75899
ref|NC_008596.1|:2624-3778	502	1155	0.9913	118.085
ref|NC_008596.1|:2624131-2624811	69	681	0.9677	27.5281
ref|NC_008596.1|:2624947-2625693	853	747	0.9933	310.244
ref|NC_008596.1|:2625741-2626298	1732	558	0.9964	843.311
ref|NC_008596.1|:2626299-2627177	799	879	0.9989	246.963
ref|NC_008596.1|:2628197-2629090	366	894	0.9888	111.229
ref|NC_008596.1|:2629087-2630205	916	1119	0.9911	222.403
ref|NC_008596.1|:2632377-2633153	3	777	0.2342	1.049
ref|NC_008596.1|:2633198-2634526	2	1329	0.1354	0.408864
ref|NC_008596.1|:2634530-2635594	14	1065	0.7775	3.57152
ref|NC_008596.1|:2642713-2643969	13	1257	0.5561	2.80985
ref|NC_008596.1|:2643983-2644174	1	192	0.4688	1.41505
ref|NC_008596.1|:2645963-2646667	7	705	0.5844	2.69764
ref|NC_008596.1|:264607-265227	267	621	0.9758	116.814
ref|NC_008596.1|:2646676-2647914	12	1239	0.481	2.63138
ref|NC_008596.1|:2647916-2648884	1	969	0.0929	0.280382
ref|NC_008596.1|:2648881-2649663	8	783	0.811	2.77589
ref|NC_008596.1|:2650397-2651911	4	1515	0.2376	0.717334
ref|NC_008596.1|:2651913-2652845	7	933	0.4823	2.03841
ref|NC_008596.1|:265224-265913	105	690	0.9884	41.3442
ref|NC_008596.1|:2655727-2656023	118	297	0.9697	107.944
ref|NC_008596.1|:2657470-2658036	660	567	0.9982	316.253
ref|NC_008596.1|:2660026-2661222	309	1197	0.9925	70.1356
ref|NC_008596.1|:2661219-2662439	2843	1221	0.9959	632.609
ref|NC_008596.1|:2662456-2663622	2333	1167	0.9991	543.148
ref|NC_008596.1|:2663721-2664533	172	813	0.9225	57.4794
ref|NC_008596.1|:2665175-2665783	160	609	0.9885	71.3801
ref|NC_008596.1|:2665920-2667740	667	1821	0.994	99.5154
ref|NC_008596.1|:2667790-2668377	358	588	0.9915	165.417
ref|NC_008596.1|:2668898-2669755	875	858	0.9848	277.074
ref|NC_008596.1|:2669752-2671242	416	1491	0.9973	75.8036
ref|NC_008596.1|:2671766-2672536	50	771	0.9676	17.6194
ref|NC_008596.1|:2672585-2673241	83	657	0.9528	34.3231
ref|NC_008596.1|:2673315-2673878	339	564	0.977	163.303
ref|NC_008596.1|:2677864-2679237	211	1374	0.9913	41.7225
ref|NC_008596.1|:2679224-2679973	81	750	0.9	29.3426
ref|NC_008596.1|:2679970-2681325	59	1356	0.8083	11.8213
ref|NC_008596.1|:2681364-2682137	36	774	0.8928	12.6368
ref|NC_008596.1|:2682163-2682897	67	735	0.917	24.7663
ref|NC_008596.1|:2683715-2684461	66	747	0.9639	24.0048
ref|NC_008596.1|:2684461-2685018	21	558	0.9229	10.2249
ref|NC_008596.1|:2685015-2686217	85	1203	0.9726	19.1967
ref|NC_008596.1|:2686214-2686618	40	405	0.9556	26.8336
ref|NC_008596.1|:2687544-2687846	52	303	0.9802	46.6267
ref|NC_008596.1|:2687927-2688613	276	687	0.9898	109.151
ref|NC_008596.1|:2688610-2688948	141	339	0.9617	113.004
ref|NC_008596.1|:2688950-2689729	80	780	0.8782	27.8657
ref|NC_008596.1|:2689726-2690475	110	750	0.9853	39.8479
ref|NC_008596.1|:2693158-2694690	2833	1533	0.9993	502.087
ref|NC_008596.1|:2694704-2695177	449	474	0.9979	257.361
ref|NC_008596.1|:2695174-2697057	715	1884	0.9973	103.11
ref|NC_008596.1|:2697091-2697684	337	594	0.9966	154.141
ref|NC_008596.1|:2697720-2699096	273	1377	0.9666	53.8645
ref|NC_008596.1|:2699162-2700370	532	1209	0.981	119.553
ref|NC_008596.1|:2700404-2701951	2476	1548	0.991	434.564
ref|NC_008596.1|:2701968-2702672	151	705	0.9872	58.1918
ref|NC_008596.1|:2702707-2704464	1549	1758	0.9886	239.39
ref|NC_008596.1|:2705700-2706245	693	546	0.9982	344.838
ref|NC_008596.1|:2706242-2707273	911	1032	0.9932	239.835
ref|NC_008596.1|:2707322-2707672	760	351	0.9915	588.276
ref|NC_008596.1|:2708747-2710579	4392	1833	0.9973	650.99
ref|NC_008596.1|:2710579-2711049	2025	471	0.9915	1168.1
ref|NC_008596.1|:2711052-2712074	1522	1023	0.9912	404.216
ref|NC_008596.1|:2712067-2713434	80	1368	0.8955	15.8883
ref|NC_008596.1|:2718150-2719415	91	1266	0.7875	19.5291
ref|NC_008596.1|:2719412-2720602	19	1191	0.6641	4.33427
ref|NC_008596.1|:2720599-2721432	79	834	0.8106	25.7357
ref|NC_008596.1|:2723196-2723471	142	276	0.9239	139.783
ref|NC_008596.1|:2723468-2724031	115	564	0.977	55.3979
ref|NC_008596.1|:2727996-2728961	1760	966	0.9979	495.005
ref|NC_008596.1|:2728958-2729623	291	666	0.9835	118.712
ref|NC_008596.1|:2729620-2730531	673	912	0.9868	200.491
ref|NC_008596.1|:273263-273844	362	582	0.9759	168.99
ref|NC_008596.1|:2733807-2734784	670	978	0.9857	186.127
ref|NC_008596.1|:2734886-2735155	4104	270	0.9481	4129.69
ref|NC_008596.1|:2735260-2735667	362	408	0.9853	241.059
ref|NC_008596.1|:2735997-2738288	7320	2292	0.9996	867.702
ref|NC_008596.1|:2738311-2739615	667	1305	0.9923	138.864
ref|NC_008596.1|:2739634-2740515	774	882	0.9977	238.422
ref|NC_008596.1|:274044-274394	1495	351	0.9972	1157.2
ref|NC_008596.1|:2741778-2742293	54	516	0.9593	28.4327
ref|NC_008596.1|:2743220-2743516	117	297	0.9832	107.03
ref|NC_008596.1|:274400-275140	552	741	0.9663	202.393
ref|NC_008596.1|:2745690-2746427	557	738	0.981	205.056
ref|NC_008596.1|:2746424-2746891	68	468	0.9679	39.4764
ref|NC_008596.1|:2746888-2747343	118	456	0.9781	70.3058
ref|NC_008596.1|:2747354-2747815	159	462	0.9892	93.5038
ref|NC_008596.1|:2749543-2750343	721	801	0.98	244.555
ref|NC_008596.1|:2750372-2750836	180	465	0.9634	105.17
ref|NC_008596.1|:2750910-2751554	121	645	0.9628	50.9683
ref|NC_008596.1|:275161-276513	423	1353	0.9926	84.9409
ref|NC_008596.1|:2751938-2753338	6	1401	0.2084	1.16356
ref|NC_008596.1|:2756022-2757218	1761	1197	0.9925	399.705
ref|NC_008596.1|:2759690-2760487	81	798	0.9699	27.5776
ref|NC_008596.1|:2760518-2761270	300	753	0.9947	108.243
ref|NC_008596.1|:2761296-2762198	1853	903	0.9978	557.522
ref|NC_008596.1|:2762206-2763882	1108	1677	0.997	179.507
ref|NC_008596.1|:2765524-2768304	1219	2781	0.918	119.09
ref|NC_008596.1|:2768903-2769508	234	606	0.9868	104.91
ref|NC_008596.1|:2769486-2769974	135	489	0.9877	75.0066
ref|NC_008596.1|:2770097-2770435	589	339	0.9882	472.052
ref|NC_008596.1|:2770675-2771514	2541	840	0.9952	821.863
ref|NC_008596.1|:2771533-2772369	989	837	0.9952	321.03
ref|NC_008596.1|:2773253-2774425	265	1173	0.8295	61.3793
ref|NC_008596.1|:2774435-2774629	59	195	0.9795	82.2038
ref|NC_008596.1|:2774673-2774876	39	204	0.9608	51.9408
ref|NC_008596.1|:279235-280374	330	1140	0.9842	78.6472
ref|NC_008596.1|:2792363-2793412	20428	1050	0.999	5285.8
ref|NC_008596.1|:2793381-2793947	5469	567	0.9982	2620.59
ref|NC_008596.1|:2797337-2798875	1078	1539	0.9838	190.307
ref|NC_008596.1|:2801006-2801893	43	888	0.7106	13.1562
ref|NC_008596.1|:2801903-2802589	10	687	0.313	3.95474
ref|NC_008596.1|:2802586-2803494	72	909	0.9648	21.52
ref|NC_008596.1|:2803499-2804374	375	876	0.9532	116.306
ref|NC_008596.1|:2804420-2805832	2267	1413	0.9915	435.897
ref|NC_008596.1|:2810192-2812627	2937	2436	0.9996	327.568
ref|NC_008596.1|:2813453-2813581	78	129	0.9535	164.278
ref|NC_008596.1|:2813632-2814189	1028	558	0.9964	500.534
ref|NC_008596.1|:2814351-2814803	2205	453	0.9978	1322.47
ref|NC_008596.1|:2820136-2821314	248	1179	0.9975	57.1495
ref|NC_008596.1|:2823878-2824114	581	237	0.9831	666.043
ref|NC_008596.1|:2825532-2825897	625	366	0.9891	463.952
ref|NC_008596.1|:2826103-2826228	8	126	0.7937	17.2502
ref|NC_008596.1|:2828808-2829659	84	852	0.9789	26.7864
ref|NC_008596.1|:2830449-2830751	142	303	0.9967	127.327
ref|NC_008596.1|:2831277-2831741	1132	465	0.9892	661.405
ref|NC_008596.1|:2831738-2832532	168	795	0.9447	57.4138
ref|NC_008596.1|:2833409-2833780	1851	372	0.9892	1351.88
ref|NC_008596.1|:2833777-2834520	589	744	0.9866	215.088
ref|NC_008596.1|:2836004-2837998	267	1995	0.987	36.3616
ref|NC_008596.1|:2837995-2839188	416	1194	0.9975	94.6593
ref|NC_008596.1|:2840636-2841931	400	1296	0.9969	83.8551
ref|NC_008596.1|:2841956-2843872	1974	1917	0.9917	279.769
ref|NC_008596.1|:2843910-2844824	655	915	0.9945	194.489
ref|NC_008596.1|:2846805-2847866	247	1062	0.9746	63.1898
ref|NC_008596.1|:2847863-2849224	211	1362	0.9648	42.0901
ref|NC_008596.1|:2849229-2849924	1408	696	0.9828	549.627
ref|NC_008596.1|:2849980-2850276	312	297	0.9865	285.412
ref|NC_008596.1|:285164-286186	68	1023	0.7791	18.0596
ref|NC_008596.1|:2854529-2855566	182	1038	0.9933	47.6374
ref|NC_008596.1|:2857979-2859376	518	1398	0.9964	100.669
ref|NC_008596.1|:2860101-2861342	520	1242	0.9718	113.751
ref|NC_008596.1|:2861362-2862573	71	1212	0.7698	15.9159
ref|NC_008596.1|:286183-287649	97	1467	0.9611	17.9645
ref|NC_008596.1|:2863788-2864840	802	1053	0.9972	206.928
ref|NC_008596.1|:2866445-2866564	15	120	0.9667	33.9613
ref|NC_008596.1|:2867294-2867707	124	414	0.9179	81.3759
ref|NC_008596.1|:2867745-2867888	3	144	0.7361	5.66022
ref|NC_008596.1|:2868002-2869096	520	1095	0.9224	129.022
ref|NC_008596.1|:2869035-2869382	24	348	0.7155	18.7373
ref|NC_008596.1|:2870371-2870862	21	492	0.7846	11.5965
ref|NC_008596.1|:2871045-2871920	6	876	0.3299	1.86089
ref|NC_008596.1|:2871947-2872393	11	447	0.8837	6.68589
ref|NC_008596.1|:2872390-2873601	16	1212	0.6559	3.58667
ref|NC_008596.1|:2875590-2876747	41	1158	0.9283	9.61944
ref|NC_008596.1|:287807-289633	1948	1827	0.9912	289.684
ref|NC_008596.1|:2880208-2880504	24	297	0.9596	21.9548
ref|NC_008596.1|:2882879-2884048	899	1170	0.9726	208.76
ref|NC_008596.1|:2896046-2898433	153	2388	0.9895	17.4073
ref|NC_008596.1|:289749-290651	654	903	0.9934	196.772
ref|NC_008596.1|:2898445-2898927	13	483	0.853	7.31258
ref|NC_008596.1|:2899010-2901400	10592	2391	0.9979	1203.57
ref|NC_008596.1|:290685-292199	350	1515	0.9835	62.7668
ref|NC_008596.1|:2913021-2913422	61	402	0.9627	41.2267
ref|NC_008596.1|:2913508-2913930	132	423	0.9456	84.7828
ref|NC_008596.1|:2915518-2916330	12	813	0.7232	4.01019
ref|NC_008596.1|:2916342-2917187	4	846	0.4255	1.28459
ref|NC_008596.1|:2917214-2918401	14	1188	0.6338	3.20174
ref|NC_008596.1|:2918398-2919429	2	1032	0.1744	0.526532
ref|NC_008596.1|:2919429-2920505	4	1077	0.1764	1.00906
ref|NC_008596.1|:2920508-2921965	20	1458	0.5267	3.72689
ref|NC_008596.1|:2921962-2923152	10	1191	0.487	2.2812
ref|NC_008596.1|:292201-293106	71	906	0.883	21.2914
ref|NC_008596.1|:2923152-2924639	18	1488	0.5074	3.28658
ref|NC_008596.1|:2926271-2926948	2	678	0.2655	0.801447
ref|NC_008596.1|:2926945-2927517	13	573	0.5689	6.16401
ref|NC_008596.1|:2929813-2930508	171	696	0.9828	66.7515
ref|NC_008596.1|:2932334-2933494	9	1161	0.36	2.10613
ref|NC_008596.1|:2933491-2933769	1	279	0.3226	0.973801
ref|NC_008596.1|:2933753-2934544	1	792	0.1136	0.343043
ref|NC_008596.1|:2934557-2936146	1	1590	0.0566	0.170874
ref|NC_008596.1|:293906-294721	36	816	0.815	11.9863
ref|NC_008596.1|:2947132-2949054	36	1923	0.4514	5.08625
ref|NC_008596.1|:294737-295729	411	993	0.9748	112.452
ref|NC_008596.1|:2949051-2949938	30	888	0.3908	9.17873
ref|NC_008596.1|:2951016-2952254	7	1239	0.4455	1.53497
ref|NC_008596.1|:2957572-2959194	9	1623	0.3863	1.5066
ref|NC_008596.1|:295766-296872	134	1107	0.9313	32.8875
ref|NC_008596.1|:2959295-2960089	40	795	0.9623	13.67
ref|NC_008596.1|:2960097-2960960	127	864	0.9421	39.936
ref|NC_008596.1|:2961061-2961381	36	321	0.9938	30.47
ref|NC_008596.1|:2961476-2962030	14	555	0.8523	6.85345
ref|NC_008596.1|:2962139-2962834	69	696	0.9296	26.9348
ref|NC_008596.1|:2962927-2963490	51	564	0.9894	24.5677
ref|NC_008596.1|:2964456-2965199	100	744	0.9664	36.5175
ref|NC_008596.1|:2967713-2968099	9	387	0.7984	6.31838
ref|NC_008596.1|:2968218-2969042	63	825	0.9139	20.7473
ref|NC_008596.1|:296866-298137	152	1272	0.9497	32.4661
ref|NC_008596.1|:2972708-2973415	96	708	0.9463	36.8394
ref|NC_008596.1|:2973561-2974910	28	1350	0.7104	5.63506
ref|NC_008596.1|:2974935-2976311	19	1377	0.6841	3.74881
ref|NC_008596.1|:2976308-2977282	71	975	0.9426	19.7846
ref|NC_008596.1|:298158-299276	79	1119	0.9634	19.181
ref|NC_008596.1|:2983601-2984632	45	1032	0.9477	11.847
ref|NC_008596.1|:2984629-2985426	16	798	0.886	5.44743
ref|NC_008596.1|:2986362-2987162	172	801	0.9625	58.3405
ref|NC_008596.1|:2990857-2991939	45	1083	0.9151	11.2891
ref|NC_008596.1|:2992021-2992650	125	630	0.9778	53.9068
ref|NC_008596.1|:2992647-2993078	57	432	0.9745	35.848
ref|NC_008596.1|:299314-300771	313	1458	0.9938	58.3259
ref|NC_008596.1|:2993163-2995217	2349	2055	0.9932	310.56
ref|NC_008596.1|:2995226-2995843	608	618	0.9887	267.294
ref|NC_008596.1|:2995840-2996508	269	669	0.9985	109.245
ref|NC_008596.1|:2996505-2997419	157	915	0.9727	46.6179
ref|NC_008596.1|:2997421-2998581	428	1161	0.9767	100.158
ref|NC_008596.1|:2998581-2999636	181	1056	0.8646	46.5681
ref|NC_008596.1|:2999713-3000624	762	912	0.9923	227.004
ref|NC_008596.1|:3000634-3001485	591	852	0.9988	188.461
ref|NC_008596.1|:3001482-3002063	123	582	0.933	57.4191
ref|NC_008596.1|:3002244-3002999	1337	756	0.9974	480.49
ref|NC_008596.1|:3004295-3004852	3178	558	0.9964	1547.37
ref|NC_008596.1|:3004849-3005436	741	588	0.9983	342.385
ref|NC_008596.1|:3005439-3006494	991	1056	0.9943	254.967
ref|NC_008596.1|:3006499-3006885	159	387	0.9922	111.625
ref|NC_008596.1|:3007026-3007814	109	789	0.9861	37.5339
ref|NC_008596.1|:3007814-3008629	91	816	0.8971	30.2988
ref|NC_008596.1|:3008674-3011034	91	2361	0.8691	10.4718
ref|NC_008596.1|:3011031-3011849	107	819	0.9451	35.4956
ref|NC_008596.1|:3011842-3012327	10	486	0.9835	5.59034
ref|NC_008596.1|:3012396-3013715	23	1320	0.6795	4.734
ref|NC_008596.1|:3013795-3014115	51	321	0.9315	43.1658
ref|NC_008596.1|:3014135-3015154	98	1020	0.9922	26.1036
ref|NC_008596.1|:301478-302494	1231	1017	0.998	328.86
ref|NC_008596.1|:3015273-3015719	8	447	0.8702	4.86247
ref|NC_008596.1|:3020304-3021023	239	720	0.9958	90.1861
ref|NC_008596.1|:3022735-3023058	1741	324	0.9907	1459.92
ref|NC_008596.1|:3023131-3024993	2202	1863	0.9844	321.128
ref|NC_008596.1|:3024998-3026266	1438	1269	0.9496	307.873
ref|NC_008596.1|:3026272-3027939	1014	1668	0.9958	165.164
ref|NC_008596.1|:3027947-3028489	96	543	0.9871	48.0337
ref|NC_008596.1|:3028533-3030926	1636	2394	0.9758	185.666
ref|NC_008596.1|:3033121-3033750	4	630	0.5714	1.72502
ref|NC_008596.1|:3033747-3034880	2	1134	0.1587	0.479172
ref|NC_008596.1|:3034877-3035743	6	867	0.2791	1.88021
ref|NC_008596.1|:3037408-3038829	67	1422	0.7771	12.8012
ref|NC_008596.1|:3040917-3041594	423	678	0.9853	169.506
ref|NC_008596.1|:3041591-3042871	763	1281	0.9844	161.827
ref|NC_008596.1|:3042909-3043118	30	210	0.9429	38.8129
ref|NC_008596.1|:3048445-3048876	3977	432	0.9838	2501.19
ref|NC_008596.1|:3055061-3056095	116	1035	0.8986	30.4503
ref|NC_008596.1|:3056145-3057179	2080	1035	0.9836	546.006
ref|NC_008596.1|:3057281-3058564	344	1284	0.986	72.7893
ref|NC_008596.1|:3063126-3063980	4	855	0.4211	1.27107
ref|NC_008596.1|:3063977-3064876	38	900	0.6833	11.4714
ref|NC_008596.1|:3068022-3069497	73	1476	0.9282	13.4373
ref|NC_008596.1|:3070138-3071934	1873	1797	0.9855	283.181
ref|NC_008596.1|:3071978-3072433	716	456	0.9868	426.602
ref|NC_008596.1|:3076326-3078044	29	1719	0.701	4.58349
ref|NC_008596.1|:3078871-3079857	3	987	0.2655	0.825807
ref|NC_008596.1|:3079874-3081520	16	1647	0.326	2.63937
ref|NC_008596.1|:3082878-3083348	77	471	0.8705	44.4165
ref|NC_008596.1|:3084783-3088091	81	3309	0.6972	6.65063
ref|NC_008596.1|:3088091-3090805	379	2715	0.9923	37.9266
ref|NC_008596.1|:3090802-3091722	186	921	0.9913	54.8691
ref|NC_008596.1|:3091715-3092743	601	1029	0.9981	158.684
ref|NC_008596.1|:3092925-3093758	95	834	0.9688	30.9479
ref|NC_008596.1|:3093797-3095140	377	1344	0.9807	76.2108
ref|NC_008596.1|:3096393-3096782	989	390	0.9949	688.979
ref|NC_008596.1|:3096983-3099673	6981	2691	0.9989	704.82
ref|NC_008596.1|:3099680-3100192	668	513	0.9981	353.78
ref|NC_008596.1|:3100185-3101429	1074	1245	0.996	234.374
ref|NC_008596.1|:3101419-3102249	313	831	0.9844	102.333
ref|NC_008596.1|:3102259-3102702	5	444	0.7455	3.05958
ref|NC_008596.1|:3102792-3103991	1714	1200	0.9892	388.064
ref|NC_008596.1|:3103991-3104725	799	735	0.9918	295.348
ref|NC_008596.1|:3104730-3105851	1185	1122	0.9367	286.946
ref|NC_008596.1|:310563-312098	63	1536	0.6868	11.1436
ref|NC_008596.1|:3106451-3107587	2155	1137	0.9886	514.945
ref|NC_008596.1|:3107613-3108176	830	564	0.9947	399.828
ref|NC_008596.1|:3108169-3108651	1184	483	0.9959	666.007
ref|NC_008596.1|:3111537-3111776	2	240	0.3958	2.26409
ref|NC_008596.1|:3115075-3115632	466	558	0.9427	226.896
ref|NC_008596.1|:3115629-3116585	213	957	0.9718	60.4703
ref|NC_008596.1|:3116582-3117916	466	1335	0.9805	94.8372
ref|NC_008596.1|:3117913-3118413	215	501	0.9701	116.594
ref|NC_008596.1|:3118410-3119558	426	1149	0.9904	100.731
ref|NC_008596.1|:3119664-3123011	1832	3348	0.9979	148.667
ref|NC_008596.1|:3123008-3123838	97	831	0.988	31.7136
ref|NC_008596.1|:3124973-3125290	5903	318	0.9906	5043.36
ref|NC_008596.1|:3125301-3125903	680	603	0.9983	306.384
ref|NC_008596.1|:3126019-3126342	1641	324	0.9969	1376.06
ref|NC_008596.1|:3126361-3127605	1915	1245	0.9976	417.901
ref|NC_008596.1|:3127746-3128945	2428	1200	0.9958	549.72
ref|NC_008596.1|:3129093-3130088	431	996	0.9608	117.569
ref|NC_008596.1|:3130085-3130825	121	741	0.9649	44.3651
ref|NC_008596.1|:3130870-3131709	990	840	0.9905	320.207
ref|NC_008596.1|:3132768-3133439	10	672	0.6518	4.04301
ref|NC_008596.1|:3133436-3135436	48	2001	0.6227	6.51731
ref|NC_008596.1|:313349-314920	134	1572	0.8938	23.1594
ref|NC_008596.1|:3135497-3137305	63	1809	0.7689	9.46185
ref|NC_008596.1|:3137299-3137835	63	537	0.9814	31.8743
ref|NC_008596.1|:3137866-3138804	274	939	0.9702	79.2792
ref|NC_008596.1|:3138801-3140195	250	1395	0.8832	48.69
ref|NC_008596.1|:3140241-3140918	385	678	0.9794	154.278
ref|NC_008596.1|:3140915-3141922	260	1008	0.996	70.0789
ref|NC_008596.1|:3142059-3142244	101	186	0.9301	147.531
ref|NC_008596.1|:3144739-3145338	382	600	0.9833	172.976
ref|NC_008596.1|:3145459-3146778	1838	1320	0.9947	378.308
ref|NC_008596.1|:3146775-3147251	362	477	0.9916	206.189
ref|NC_008596.1|:3147248-3147721	251	474	0.9831	143.87
ref|NC_008596.1|:314913-315233	45	321	0.9065	38.0874
ref|NC_008596.1|:3150228-3152348	2215	2121	0.9953	283.731
ref|NC_008596.1|:3152446-3153321	927	876	0.9886	287.508
ref|NC_008596.1|:315285-316055	21	771	0.856	7.40013
ref|NC_008596.1|:3153318-3154382	3453	1065	0.9981	880.889
ref|NC_008596.1|:3154391-3155356	445	966	0.6894	125.158
ref|NC_008596.1|:3155445-3155837	279	393	0.9975	192.879
ref|NC_008596.1|:3155827-3157173	279	1347	0.9733	56.2744
ref|NC_008596.1|:3157277-3158299	5285	1023	0.999	1403.6
ref|NC_008596.1|:3158305-3159531	1596	1227	0.9992	353.397
ref|NC_008596.1|:3159535-3160320	701	786	0.9975	242.309
ref|NC_008596.1|:3160365-3160601	681	237	0.9958	780.68
ref|NC_008596.1|:3169942-3172743	1213	2802	0.9961	117.616
ref|NC_008596.1|:3179681-3179839	16	159	0.9937	27.3399
ref|NC_008596.1|:3179862-3180788	5673	927	0.9968	1662.67
ref|NC_008596.1|:3181861-3182799	125	939	0.9968	36.1675
ref|NC_008596.1|:3189456-3190271	11	816	0.7169	3.66249
ref|NC_008596.1|:318960-320069	10	1110	0.482	2.44766
ref|NC_008596.1|:3190268-3191017	10	750	0.512	3.62254
ref|NC_008596.1|:3196382-3197227	4165	846	0.9444	1337.58
ref|NC_008596.1|:3197224-3198657	7625	1434	0.9993	1444.66
ref|NC_008596.1|:3198660-3199871	3873	1212	0.9967	868.199
ref|NC_008596.1|:3199871-3200644	2386	774	0.9948	837.537
ref|NC_008596.1|:3200647-3201891	1617	1245	0.9992	352.87
ref|NC_008596.1|:3201888-3202382	701	495	0.9919	384.758
ref|NC_008596.1|:3202379-3202720	1006	342	0.9942	799.183
ref|NC_008596.1|:320261-321361	65	1101	0.8401	16.0399
ref|NC_008596.1|:3207089-3207892	120	804	0.9801	40.5508
ref|NC_008596.1|:3208009-3209274	62	1266	0.9139	13.3055
ref|NC_008596.1|:3209887-3210606	93	720	0.9806	35.0933
ref|NC_008596.1|:3210665-3211774	381	1110	0.9856	93.2559
ref|NC_008596.1|:3211820-3212194	1530	375	0.9867	1108.5
ref|NC_008596.1|:3212249-3213070	437	822	0.9927	144.439
ref|NC_008596.1|:3213101-3214729	2176	1629	0.9994	362.921
ref|NC_008596.1|:321386-322804	127	1419	0.9866	24.3162
ref|NC_008596.1|:3214859-3215056	358	198	0.9949	491.238
ref|NC_008596.1|:3218854-3219456	79	603	0.9088	35.5946
ref|NC_008596.1|:3219661-3221154	64	1494	0.7784	11.6387
ref|NC_008596.1|:3221174-3221863	23	690	0.7014	9.05635
ref|NC_008596.1|:3222173-3223219	1597	1047	0.9981	414.412
ref|NC_008596.1|:3223216-3224163	748	948	0.9916	214.372
ref|NC_008596.1|:3224240-3225223	994	984	0.9919	274.451
ref|NC_008596.1|:3225346-3226113	884	768	0.9987	312.727
ref|NC_008596.1|:3226161-3226970	1081	810	0.9988	362.589
ref|NC_008596.1|:3226977-3227999	1062	1023	0.9951	282.048
ref|NC_008596.1|:3228967-3229401	322	435	0.9448	201.113
ref|NC_008596.1|:3229445-3230671	1108	1227	0.9959	245.341
ref|NC_008596.1|:3230729-3231052	74	324	0.966	62.0527
ref|NC_008596.1|:3231961-3233832	475	1872	0.9952	68.9385
ref|NC_008596.1|:3233834-3236089	562	2256	0.9982	67.6817
ref|NC_008596.1|:3236097-3237074	233	978	0.9867	64.7279
ref|NC_008596.1|:3237127-3237477	29	351	0.8376	22.4474
ref|NC_008596.1|:3237553-3238818	83	1266	0.8499	17.8122
ref|NC_008596.1|:3241991-3242389	3	399	0.4511	2.04278
ref|NC_008596.1|:3242433-3242996	47	564	0.8723	22.6409
ref|NC_008596.1|:3243269-3246391	1259	3123	0.9997	109.529
ref|NC_008596.1|:3246698-3248089	254	1392	0.9842	49.5757
ref|NC_008596.1|:3249596-3250303	1088	708	0.9972	417.513
ref|NC_008596.1|:3250303-3251232	2223	930	0.9925	649.428
ref|NC_008596.1|:3251229-3252143	323	915	0.988	95.9082
ref|NC_008596.1|:3252280-3252924	213	645	0.9736	89.721
ref|NC_008596.1|:3253007-3256561	11477	3555	0.9977	877.128
ref|NC_008596.1|:3257094-3257483	148	390	0.9872	103.103
ref|NC_008596.1|:3257504-3257905	388	402	0.995	262.229
ref|NC_008596.1|:3257923-3258243	137	321	0.9065	115.955
ref|NC_008596.1|:3258382-3259674	1511	1293	0.9946	317.497
ref|NC_008596.1|:3268212-3269510	173	1299	0.9469	36.1836
ref|NC_008596.1|:3269639-3270787	77	1149	0.7258	18.2073
ref|NC_008596.1|:3270784-3271461	17	678	0.7596	6.8123
ref|NC_008596.1|:3271486-3271995	37	510	0.9549	19.7109
ref|NC_008596.1|:3272008-3272769	97	762	0.9974	34.5853
ref|NC_008596.1|:3273453-3274514	221	1062	0.9539	56.5382
ref|NC_008596.1|:3274521-3274763	156	243	0.9671	174.419
ref|NC_008596.1|:3274778-3275455	152	678	0.8392	60.9099
ref|NC_008596.1|:3277598-3278641	831	1044	0.9914	216.259
ref|NC_008596.1|:3278638-3280233	251	1596	0.8634	42.7283
ref|NC_008596.1|:3280227-3281093	307	867	0.9596	96.2041
ref|NC_008596.1|:3284200-3285537	1519	1338	0.9836	308.444
ref|NC_008596.1|:3285537-3286676	1009	1140	0.9965	240.47
ref|NC_008596.1|:3286673-3287293	373	621	0.9952	163.189
ref|NC_008596.1|:3287290-3287907	177	618	0.966	77.8142
ref|NC_008596.1|:3287922-3288698	400	777	0.9923	139.866
ref|NC_008596.1|:3288695-3289525	415	831	0.9819	135.682
ref|NC_008596.1|:3289522-3290307	198	786	0.9924	68.4411
ref|NC_008596.1|:3290318-3290665	103	348	0.9741	80.4141
ref|NC_008596.1|:3290670-3292352	3505	1683	0.9947	565.82
ref|NC_008596.1|:3292342-3293334	2035	993	0.996	556.787
ref|NC_008596.1|:3294784-3296358	1069	1575	0.9937	184.404
ref|NC_008596.1|:3296355-3296969	140	615	0.9756	61.8482
ref|NC_008596.1|:3297046-3297864	1922	819	0.9951	637.593
ref|NC_008596.1|:3297900-3299177	1069	1278	0.9977	227.259
ref|NC_008596.1|:3299174-3299962	644	789	0.9962	221.76
ref|NC_008596.1|:3299959-3301809	2056	1851	0.9984	301.78
ref|NC_008596.1|:3301936-3302223	89	288	0.8889	83.9599
ref|NC_008596.1|:3302213-3302626	36	414	0.9879	23.6253
ref|NC_008596.1|:3302712-3307268	2401	4557	0.9976	143.149
ref|NC_008596.1|:3307261-3308763	427	1503	0.976	77.1868
ref|NC_008596.1|:330792-331799	144	1008	0.9911	38.8129
ref|NC_008596.1|:3308803-3310221	3768	1419	0.9951	721.444
ref|NC_008596.1|:3310245-3311108	1872	864	0.9977	588.663
ref|NC_008596.1|:3318528-3319415	1234	888	0.991	377.552
ref|NC_008596.1|:3319425-3320357	358	933	0.9893	104.25
ref|NC_008596.1|:3320354-3321139	239	786	0.9898	82.6132
ref|NC_008596.1|:3321162-3322022	333	861	0.9814	105.079
ref|NC_008596.1|:3322077-3323213	130	1137	0.9622	31.064
ref|NC_008596.1|:3323210-3323869	57	660	0.9909	23.4642
ref|NC_008596.1|:3323913-3325754	27	1842	0.4354	3.98243
ref|NC_008596.1|:3325818-3326303	251	486	0.9486	140.317
ref|NC_008596.1|:3327095-3328519	565	1425	0.6084	107.723
ref|NC_008596.1|:3328852-3329478	187	627	0.9761	81.0305
ref|NC_008596.1|:3329756-3330919	1094	1164	0.9991	255.352
ref|NC_008596.1|:3330998-3332035	307	1038	0.9933	80.3554
ref|NC_008596.1|:3332032-3333246	430	1215	0.9951	96.1538
ref|NC_008596.1|:333272-334264	69	993	0.9607	18.8788
ref|NC_008596.1|:3333243-3334097	334	855	0.9965	106.134
ref|NC_008596.1|:3334081-3334827	164	747	0.9719	59.6482
ref|NC_008596.1|:3334948-3335274	158	327	0.9664	131.275
ref|NC_008596.1|:3337685-3337909	7	225	0.7822	8.45259
ref|NC_008596.1|:3337958-3339346	217	1389	0.9446	42.4455
ref|NC_008596.1|:3339343-3339477	8	135	0.8519	16.1002
ref|NC_008596.1|:3339524-3340744	344	1221	0.9722	76.545
ref|NC_008596.1|:3340787-3341722	112	936	0.9466	32.51
ref|NC_008596.1|:3341757-3342605	184	849	0.9623	58.8823
ref|NC_008596.1|:3342704-3344113	416	1410	0.9979	80.1583
ref|NC_008596.1|:3346024-3347112	8	1089	0.5574	1.99589
ref|NC_008596.1|:3347124-3348557	36	1434	0.9449	6.82068
ref|NC_008596.1|:3348569-3349522	7	954	0.3857	1.99354
ref|NC_008596.1|:3349525-3350397	13	873	0.8889	4.04579
ref|NC_008596.1|:3350397-3351506	24	1110	0.8414	5.87439
ref|NC_008596.1|:3351503-3352636	13	1134	0.6543	3.11462
ref|NC_008596.1|:3352633-3354375	4	1743	0.202	0.623501
ref|NC_008596.1|:3354375-3354836	4	462	0.5043	2.3523
ref|NC_008596.1|:3354888-3355973	86	1086	0.977	21.5151
ref|NC_008596.1|:3356052-3356885	34	834	0.9652	11.0761
ref|NC_008596.1|:3357384-3358010	2	627	0.2871	0.866636
ref|NC_008596.1|:3358295-3359179	91	885	0.9571	27.9365
ref|NC_008596.1|:3359219-3359566	160	348	0.9914	124.915
ref|NC_008596.1|:3363710-3363892	10	183	0.7814	14.8465
ref|NC_008596.1|:3368990-3369637	21	648	0.7654	8.80478
ref|NC_008596.1|:3369713-3370798	641	1086	0.9779	160.362
ref|NC_008596.1|:3370884-3373658	177	2775	0.889	17.3294
ref|NC_008596.1|:3374137-3374979	107	843	0.9929	34.485
ref|NC_008596.1|:3375207-3375320	4	114	0.886	9.533
ref|NC_008596.1|:3375332-3375463	3	132	0.8864	6.17478
ref|NC_008596.1|:3375472-3376029	6	558	0.5609	2.9214
ref|NC_008596.1|:3376204-3377424	442	1221	0.9959	98.3515
ref|NC_008596.1|:3377556-3378146	124	591	0.9408	57.0044
ref|NC_008596.1|:3379139-3380224	96	1086	0.9862	24.0168
ref|NC_008596.1|:337990-338826	47	837	0.8793	15.2562
ref|NC_008596.1|:3380231-3381091	181	861	0.9628	57.1149
ref|NC_008596.1|:3381095-3381979	69	885	0.9876	21.1826
ref|NC_008596.1|:3382070-3383518	294	1449	0.9793	55.1256
ref|NC_008596.1|:3383593-3384945	51	1353	0.864	10.2411
ref|NC_008596.1|:3384988-3385890	73	903	0.8671	21.9639
ref|NC_008596.1|:3386138-3387082	59	945	0.9312	16.9627
ref|NC_008596.1|:3388088-3388576	25	489	0.8773	13.8901
ref|NC_008596.1|:3388626-3389927	454	1302	0.9969	94.7369
ref|NC_008596.1|:338897-339805	47	909	0.7921	14.0478
ref|NC_008596.1|:3390024-3390854	108	831	0.9699	35.3099
ref|NC_008596.1|:3391207-3391764	70	558	0.9247	34.083
ref|NC_008596.1|:3393017-3394192	143	1176	0.9864	33.0372
ref|NC_008596.1|:3394773-3395795	66	1023	0.9687	17.5284
ref|NC_008596.1|:339809-340336	73	528	0.9943	37.5633
ref|NC_008596.1|:3398604-3399185	68	582	0.9897	31.7439
ref|NC_008596.1|:3400223-3402250	61	2028	0.7293	8.17215
ref|NC_008596.1|:3402308-3403102	7	795	0.5107	2.39224
ref|NC_008596.1|:3403263-3403796	452	534	0.9682	229.97
ref|NC_008596.1|:3403857-3404060	22	204	0.8725	29.2999
ref|NC_008596.1|:3408671-3409429	289	759	0.9947	103.45
ref|NC_008596.1|:3412441-3413250	153	810	0.9667	51.3193
ref|NC_008596.1|:3414655-3415773	128	1119	0.9348	31.0781
ref|NC_008596.1|:3418987-3419235	38	249	0.6586	41.4628
ref|NC_008596.1|:3419267-3420439	306	1173	0.9804	70.8758
ref|NC_008596.1|:3422532-3423314	11	783	0.7356	3.81685
ref|NC_008596.1|:3423311-3424108	15	798	0.7168	5.10696
ref|NC_008596.1|:3424110-3425210	21	1101	0.753	5.18211
ref|NC_008596.1|:3425207-3425725	3	519	0.5202	1.57046
ref|NC_008596.1|:3425722-3427083	14	1362	0.464	2.79271
ref|NC_008596.1|:3427103-3427399	13	297	0.7879	11.8922
ref|NC_008596.1|:342748-343923	1614	1176	0.9932	372.881
ref|NC_008596.1|:3428505-3428870	18	366	0.9317	13.3618
ref|NC_008596.1|:3429446-3430054	8	609	0.6371	3.569
ref|NC_008596.1|:3430051-3430938	33	888	0.7534	10.0966
ref|NC_008596.1|:3431015-3431353	5	339	0.6136	4.00723
ref|NC_008596.1|:3431438-3432004	192	567	0.9929	92.001
ref|NC_008596.1|:3432244-3432795	112	552	0.971	55.1256
ref|NC_008596.1|:3433116-3433571	206	456	0.9934	122.737
ref|NC_008596.1|:3436349-3436951	298	603	0.9917	134.268
ref|NC_008596.1|:3436955-3437581	150	627	0.9681	64.9977
ref|NC_008596.1|:3437657-3438670	86	1014	0.9359	23.0428
ref|NC_008596.1|:3438709-3439404	47	696	0.8434	18.3469
ref|NC_008596.1|:3439442-3440194	27	753	0.9456	9.74189
ref|NC_008596.1|:3440359-3441657	69	1299	0.893	14.4316
ref|NC_008596.1|:3441702-3441911	17	210	0.9048	21.994
ref|NC_008596.1|:3443225-3444496	77	1272	0.9701	16.4467
ref|NC_008596.1|:3445911-3447587	210	1677	0.9958	34.0221
ref|NC_008596.1|:3447605-3448519	189	915	0.9847	56.1197
ref|NC_008596.1|:3450104-3450889	69	786	0.9682	23.8507
ref|NC_008596.1|:3452237-3452626	224	390	0.9872	156.048
ref|NC_008596.1|:3453339-3453689	125	351	0.9573	96.7558
ref|NC_008596.1|:3459807-3461426	66	1620	0.7241	11.0689
ref|NC_008596.1|:3461441-3462214	6	774	0.5245	2.10613
ref|NC_008596.1|:3462268-3463464	40	1197	0.5255	9.07904
ref|NC_008596.1|:3463461-3464594	20	1134	0.6746	4.79172
ref|NC_008596.1|:3464591-3465574	96	984	0.9543	26.5064
ref|NC_008596.1|:3465586-3466005	38	420	0.9762	24.5815
ref|NC_008596.1|:3466032-3466808	56	777	0.9794	19.5813
ref|NC_008596.1|:3471648-3473846	189	2199	0.9604	23.3513
ref|NC_008596.1|:3473843-3474640	21	798	0.5401	7.14975
ref|NC_008596.1|:3474657-3476018	41	1362	0.9053	8.17864
ref|NC_008596.1|:3476015-3477016	34	1002	0.7754	9.21904
ref|NC_008596.1|:3477089-3478327	3921	1239	0.9944	859.805
ref|NC_008596.1|:3479977-3480570	91	594	0.9529	41.6226
ref|NC_008596.1|:348060-349247	618	1188	0.9815	141.334
ref|NC_008596.1|:3481863-3482456	104	594	0.9832	47.5687
ref|NC_008596.1|:3484243-3484680	273	438	0.9498	169.341
ref|NC_008596.1|:3487270-3487755	18	486	0.8374	10.0626
ref|NC_008596.1|:3487878-3488744	125	867	0.9354	39.1711
ref|NC_008596.1|:3493671-3494702	52	1032	0.8818	13.6898
ref|NC_008596.1|:3494759-3495541	29	783	0.7446	10.0626
ref|NC_008596.1|:3495569-3496423	103	855	0.9754	32.73
ref|NC_008596.1|:3498088-3499005	16	918	0.7092	4.73534
ref|NC_008596.1|:3499056-3499430	4	375	0.5307	2.89803
ref|NC_008596.1|:3499988-3501115	109	1128	0.9849	26.2538
ref|NC_008596.1|:3501227-3501832	98	606	0.9274	43.9367
ref|NC_008596.1|:3505505-3506134	511	630	0.9937	220.371
ref|NC_008596.1|:3506198-3506590	175	393	0.9975	120.982
ref|NC_008596.1|:3506616-3507194	180	579	0.9862	84.4633
ref|NC_008596.1|:3509255-3510631	659	1377	0.9891	130.025
ref|NC_008596.1|:3511367-3512173	273	807	0.9888	91.9101
ref|NC_008596.1|:3512255-3512413	9	159	0.9874	15.3787
ref|NC_008596.1|:3514040-3515053	10	1014	0.4606	2.67939
ref|NC_008596.1|:3515287-3515433	1	147	0.6122	1.84823
ref|NC_008596.1|:3515585-3516229	65	645	0.9984	27.3797
ref|NC_008596.1|:3518377-3519072	104	696	0.977	40.5974
ref|NC_008596.1|:3520041-3520619	95	579	0.9758	44.5779
ref|NC_008596.1|:3520758-3521030	261	273	0.9744	259.748
ref|NC_008596.1|:3521165-3521548	206	384	0.9792	145.751
ref|NC_008596.1|:352236-353429	217	1194	0.9824	49.3776
ref|NC_008596.1|:3526436-3526876	38	441	0.9909	23.411
ref|NC_008596.1|:3526916-3529162	511	2247	0.9907	61.7863
ref|NC_008596.1|:3529328-3529993	35	666	0.8799	14.278
ref|NC_008596.1|:3534240-3535796	244	1557	0.9512	42.577
ref|NC_008596.1|:3536879-3537790	6	912	0.5	1.78744
ref|NC_008596.1|:3537873-3539153	67	1281	0.9336	14.2102
ref|NC_008596.1|:3539153-3540352	27	1200	0.6167	6.11303
ref|NC_008596.1|:3540363-3540992	10	630	0.6587	4.31255
ref|NC_008596.1|:3541055-3541705	31	651	0.9017	12.9376
ref|NC_008596.1|:3544716-3545447	288	732	0.9126	106.895
ref|NC_008596.1|:3546179-3547108	234	930	0.9914	68.3608
ref|NC_008596.1|:3548221-3548475	111	255	0.9804	118.265
ref|NC_008596.1|:3548528-3549193	448	666	0.988	182.759
ref|NC_008596.1|:3552713-3553684	114	972	0.9866	31.8649
ref|NC_008596.1|:3556736-3557890	96	1155	0.9385	22.5821
ref|NC_008596.1|:3557926-3558267	1125	342	0.9795	893.718
ref|NC_008596.1|:3558309-3558770	3210	462	0.9957	1887.72
ref|NC_008596.1|:3559120-3559596	496	477	0.9832	282.512
ref|NC_008596.1|:3559593-3562502	2759	2910	0.9979	257.592
ref|NC_008596.1|:3563799-3564401	896	603	0.8408	403.706
ref|NC_008596.1|:3564453-3565199	438	747	0.9987	159.304
ref|NC_008596.1|:3565749-3565904	16	156	0.8718	27.8657
ref|NC_008596.1|:3566211-3566756	123	546	0.9963	61.205
ref|NC_008596.1|:3566848-3567099	92	252	0.9524	99.1886
ref|NC_008596.1|:3567077-3568549	270	1473	0.9688	49.8007
ref|NC_008596.1|:3568572-3569969	88	1398	0.9578	17.1021
ref|NC_008596.1|:3570092-3570985	691	894	0.9664	209.998
ref|NC_008596.1|:3571016-3571939	319	924	0.9859	93.7979
ref|NC_008596.1|:3572011-3572664	46	654	0.8884	19.1097
ref|NC_008596.1|:3572774-3574159	117	1386	0.9452	22.9349
ref|NC_008596.1|:3580892-3581272	13	381	0.9291	9.27028
ref|NC_008596.1|:3581377-3582507	107	1131	0.8683	25.7037
ref|NC_008596.1|:3582635-3583222	19	588	0.9167	8.77911
ref|NC_008596.1|:3583219-3585468	148	2250	0.9756	17.8712
ref|NC_008596.1|:3586215-3587507	26	1293	0.4261	5.46323
ref|NC_008596.1|:3587930-3588706	15	777	0.8803	5.24499
ref|NC_008596.1|:3588785-3589417	19	633	0.6224	8.155
ref|NC_008596.1|:3589470-3590201	158	732	0.9617	58.6436
ref|NC_008596.1|:3590198-3590848	301	651	0.9754	125.62
ref|NC_008596.1|:3593962-3595527	178	1566	0.9649	30.8818
ref|NC_008596.1|:3596576-3597016	89	441	0.9773	54.8309
ref|NC_008596.1|:3597069-3598112	125	1044	0.9904	32.53
ref|NC_008596.1|:3598192-3600066	136	1875	0.9573	19.7066
ref|NC_008596.1|:3600074-3600313	321	240	0.975	363.386
ref|NC_008596.1|:3601197-3601316	1	120	0.75	2.26409
ref|NC_008596.1|:3601386-3601607	70	222	0.9414	85.6681
ref|NC_008596.1|:3601604-3601975	47	372	0.9812	34.3265
ref|NC_008596.1|:3605339-3606676	100	1338	0.9836	20.3057
ref|NC_008596.1|:3607110-3607949	5	840	0.331	1.6172
ref|NC_008596.1|:360723-361178	13	456	0.8202	7.74556
ref|NC_008596.1|:3607960-3608673	10	714	0.7731	3.80519
ref|NC_008596.1|:3608670-3609350	2	681	0.2643	0.797916
ref|NC_008596.1|:3609381-3610136	14	756	0.7831	5.0313
ref|NC_008596.1|:3610192-3611469	59	1278	0.8764	12.5428
ref|NC_008596.1|:361191-361703	10	513	0.9727	5.29611
ref|NC_008596.1|:3612964-3614376	26	1413	0.8167	4.99926
ref|NC_008596.1|:3614417-3615436	8	1020	0.4186	2.13091
ref|NC_008596.1|:3615464-3616312	75	849	0.6655	24.0009
ref|NC_008596.1|:3616326-3617897	43	1572	0.5566	7.43173
ref|NC_008596.1|:361710-363317	61	1608	0.926	10.3067
ref|NC_008596.1|:3620574-3621500	47	927	0.8867	13.775
ref|NC_008596.1|:3626921-3627553	464	633	0.9937	199.154
ref|NC_008596.1|:3627559-3627768	115	210	0.9286	148.783
ref|NC_008596.1|:3629411-3631426	68	2016	0.8824	9.16416
ref|NC_008596.1|:3632220-3632795	16	576	0.776	7.54696
ref|NC_008596.1|:3632831-3633964	21	1134	0.6173	5.0313
ref|NC_008596.1|:363333-364835	49	1503	0.817	8.8575
ref|NC_008596.1|:3633987-3635588	315	1602	0.9775	53.4223
ref|NC_008596.1|:3635643-3636122	249	480	0.9812	140.939
ref|NC_008596.1|:3636119-3637426	132	1308	0.9916	27.4183
ref|NC_008596.1|:3638039-3640156	91	2118	0.9481	11.6732
ref|NC_008596.1|:3640153-3641547	17	1395	0.6918	3.31092
ref|NC_008596.1|:3641776-3642765	438	990	0.9768	120.202
ref|NC_008596.1|:3643729-3646068	215	2340	0.9479	24.963
ref|NC_008596.1|:3646220-3647224	78	1005	0.993	21.0864
ref|NC_008596.1|:364857-365306	12	450	0.7	7.24508
ref|NC_008596.1|:3652441-3653880	14	1440	0.6132	2.64143
ref|NC_008596.1|:365303-365797	8	495	0.7091	4.39096
ref|NC_008596.1|:3653933-3654058	1	126	0.7143	2.15627
ref|NC_008596.1|:3654084-3654329	3	246	0.6301	3.3133
ref|NC_008596.1|:3654331-3655206	4	876	0.379	1.2406
ref|NC_008596.1|:3655206-3655454	2	249	0.4056	2.18225
ref|NC_008596.1|:3655466-3656092	42	627	0.9569	18.1994
ref|NC_008596.1|:3656099-3656827	74	729	0.9712	27.579
ref|NC_008596.1|:3656839-3658068	332	1230	0.9927	73.3343
ref|NC_008596.1|:3658215-3658883	222	669	0.864	90.1574
ref|NC_008596.1|:3658883-3662089	838	3207	0.9136	70.9936
ref|NC_008596.1|:3661633-3662124	7	492	0.4045	3.86551
ref|NC_008596.1|:3662792-3663292	13	501	0.4711	7.04985
ref|NC_008596.1|:3669958-3670938	21	981	0.8787	5.816
ref|NC_008596.1|:3670935-3671717	76	783	0.963	26.371
ref|NC_008596.1|:3672598-3673341	9	744	0.3965	3.28658
ref|NC_008596.1|:3674267-3676639	91	2373	0.9524	10.4188
ref|NC_008596.1|:3676719-3677468	260	750	0.9987	94.186
ref|NC_008596.1|:3678199-3678690	12	492	0.8577	6.6266
ref|NC_008596.1|:3680523-3680780	16	258	0.8527	16.849
ref|NC_008596.1|:368223-369158	12	936	0.6218	3.48321
ref|NC_008596.1|:3682273-3682944	1527	672	0.9985	617.368
ref|NC_008596.1|:3682967-3683896	2350	930	0.9968	686.53
ref|NC_008596.1|:3683996-3685369	2374	1374	0.9978	469.427
ref|NC_008596.1|:3691404-3691811	1507	408	0.9951	1003.52
ref|NC_008596.1|:3691826-3692782	1528	957	0.9906	433.796
ref|NC_008596.1|:369275-370873	12	1599	0.4065	2.03895
ref|NC_008596.1|:3692833-3694299	1019	1467	0.9959	188.72
ref|NC_008596.1|:3694314-3695750	1368	1437	0.9979	258.645
ref|NC_008596.1|:3699761-3701146	661	1386	0.9841	129.572
ref|NC_008596.1|:3701139-3702233	477	1095	0.9918	118.353
ref|NC_008596.1|:3702226-3703254	1135	1029	0.9883	299.678
ref|NC_008596.1|:3703284-3705449	5116	2166	0.9977	641.721
ref|NC_008596.1|:3705497-3707785	1928	2289	0.9974	228.842
ref|NC_008596.1|:370879-372888	34	2010	0.5721	4.59576
ref|NC_008596.1|:3710692-3710910	379	219	0.9817	470.186
ref|NC_008596.1|:3716443-3717138	84	696	0.6293	32.7902
ref|NC_008596.1|:3719609-3721534	776	1926	0.9917	109.466
ref|NC_008596.1|:3721548-3723488	159	1941	0.8882	22.2559
ref|NC_008596.1|:3726341-3726784	229	444	0.9707	140.129
ref|NC_008596.1|:372885-373643	3	759	0.249	1.07388
ref|NC_008596.1|:3734280-3735554	5	1275	0.2533	1.06545
ref|NC_008596.1|:3735585-3736673	11	1089	0.5601	2.74435
ref|NC_008596.1|:373643-374437	6	795	0.4528	2.05049
ref|NC_008596.1|:3736700-3737035	52	336	0.9851	42.0473
ref|NC_008596.1|:3737032-3737358	87	327	0.9633	72.2846
ref|NC_008596.1|:3738781-3740985	230	2205	0.995	28.3396
ref|NC_008596.1|:3741065-3741475	966	411	0.983	638.572
ref|NC_008596.1|:3741641-3742540	208	900	0.9722	62.7907
ref|NC_008596.1|:3742546-3743655	138	1110	0.9838	33.7777
ref|NC_008596.1|:3743679-3745160	203	1482	0.9838	37.2154
ref|NC_008596.1|:374434-376188	41	1755	0.567	6.34718
ref|NC_008596.1|:3745516-3745836	121	321	0.9128	102.413
ref|NC_008596.1|:3746956-3747261	1486	306	0.9706	1319.39
ref|NC_008596.1|:3747389-3748171	346	783	0.9885	120.057
ref|NC_008596.1|:3750230-3750661	155	432	0.9815	97.4815
ref|NC_008596.1|:3750763-3751188	227	426	0.9742	144.774
ref|NC_008596.1|:3751261-3752916	743	1656	0.9934	121.9
ref|NC_008596.1|:3755928-3757010	117	1083	0.9908	29.3516
ref|NC_008596.1|:3757013-3758101	139	1089	0.9871	34.6786
ref|NC_008596.1|:3759496-3760995	181	1500	0.964	32.784
ref|NC_008596.1|:3761143-3761553	19	411	0.82	12.5599
ref|NC_008596.1|:376204-377340	11	1137	0.6508	2.62849
ref|NC_008596.1|:3763403-3763897	5	495	0.3919	2.74435
ref|NC_008596.1|:3763858-3763968	2	111	0.8559	4.89532
ref|NC_008596.1|:3763971-3765302	17	1332	0.6036	3.46752
ref|NC_008596.1|:3765299-3766309	34	1011	0.8694	9.13697
ref|NC_008596.1|:3766881-3767561	169	681	0.7327	67.4239
ref|NC_008596.1|:3767728-3768630	84	903	0.9579	25.2735
ref|NC_008596.1|:3768650-3769939	104	1290	0.8248	21.9037
ref|NC_008596.1|:3770113-3772422	110	2310	0.8987	12.9376
ref|NC_008596.1|:3772431-3773042	21	612	0.7876	9.32271
ref|NC_008596.1|:3773112-3774191	434	1080	0.962	109.179
ref|NC_008596.1|:377377-378393	7	1017	0.3687	1.87004
ref|NC_008596.1|:3774188-3774766	117	579	0.8273	54.9012
ref|NC_008596.1|:3775-4359	79	585	0.9897	36.6898
ref|NC_008596.1|:3776635-3777081	394	447	0.9866	239.477
ref|NC_008596.1|:3777183-3777833	58	651	0.9954	24.2059
ref|NC_008596.1|:3778220-3785944	297	7725	0.7436	10.4456
ref|NC_008596.1|:378402-379154	9	753	0.7689	3.2473
ref|NC_008596.1|:3787202-3787639	39	438	0.8607	24.1916
ref|NC_008596.1|:3799807-3799917	5	111	0.973	12.2383
ref|NC_008596.1|:382067-382837	29	771	0.7458	10.2192
ref|NC_008596.1|:3827521-3827730	7	210	0.9238	9.05635
ref|NC_008596.1|:3827733-3828299	36	567	0.8413	17.2502
ref|NC_008596.1|:3828376-3829140	41	765	0.8183	14.5612
ref|NC_008596.1|:382881-383699	34	819	0.8144	11.279
ref|NC_008596.1|:3829137-3829907	49	771	0.7795	17.267
ref|NC_008596.1|:3829921-3830556	603	636	0.9811	257.593
ref|NC_008596.1|:3834599-3836371	1109	1773	0.9972	169.941
ref|NC_008596.1|:383703-385127	72	1425	0.8639	13.7275
ref|NC_008596.1|:3850705-3851742	26	1038	0.8006	6.80535
ref|NC_008596.1|:385157-386185	35	1029	0.829	9.24117
ref|NC_008596.1|:3851791-3853026	55	1236	0.9733	12.0898
ref|NC_008596.1|:3855341-3856615	16	1275	0.5255	3.40945
ref|NC_008596.1|:3856615-3858216	10	1602	0.4288	1.69595
ref|NC_008596.1|:3858213-3858842	8	630	0.7587	3.45004
ref|NC_008596.1|:3858872-3860263	117	1392	0.7507	22.836
ref|NC_008596.1|:386170-387498	63	1329	0.8089	12.8792
ref|NC_008596.1|:3862580-3862939	262	360	0.9639	197.73
ref|NC_008596.1|:3863058-3866327	305	3270	0.9498	25.3412
ref|NC_008596.1|:3866375-3867739	125	1365	0.967	24.8801
ref|NC_008596.1|:3870193-3870660	40	468	0.9765	23.2214
ref|NC_008596.1|:3874246-3874500	146	255	0.9451	155.556
ref|NC_008596.1|:3874504-3875688	229	1185	0.9865	52.5039
ref|NC_008596.1|:387495-388796	73	1302	0.8118	15.233
ref|NC_008596.1|:3876491-3877093	376	603	0.9834	169.412
ref|NC_008596.1|:3877122-3877925	536	804	0.9963	181.127
ref|NC_008596.1|:3880937-3881641	503	705	0.9943	193.844
ref|NC_008596.1|:3887653-3888093	184	441	0.9864	113.358
ref|NC_008596.1|:388793-389932	104	1140	0.9711	24.7858
ref|NC_008596.1|:3888141-3888686	433	546	0.9835	215.461
ref|NC_008596.1|:3889800-3891341	48	1542	0.8962	8.45729
ref|NC_008596.1|:3893053-3894336	8	1284	0.3606	1.69278
ref|NC_008596.1|:3894333-3895127	14	795	0.761	4.78449
ref|NC_008596.1|:3895124-3896194	18	1071	0.6116	4.56623
ref|NC_008596.1|:3896187-3897479	24	1293	0.7966	5.04298
ref|NC_008596.1|:3897476-3898855	45	1380	0.9232	8.85947
ref|NC_008596.1|:3898899-3899843	24	945	0.8751	6.90007
ref|NC_008596.1|:389934-391421	204	1488	0.9913	37.2479
ref|NC_008596.1|:3899840-3900568	24	729	0.7517	8.94454
ref|NC_008596.1|:3900662-3902119	92	1458	0.7291	17.1437
ref|NC_008596.1|:3906374-3907534	263	1161	0.9888	61.5457
ref|NC_008596.1|:3912482-3913630	23	1149	0.1767	5.43854
ref|NC_008596.1|:3913627-3914298	6	672	0.6131	2.42581
ref|NC_008596.1|:391385-391987	53	603	0.9784	23.8799
ref|NC_008596.1|:3914357-3914806	24	450	0.9067	14.4902
ref|NC_008596.1|:3914803-3916005	44	1203	0.9609	9.93714
ref|NC_008596.1|:3916139-3916366	10	228	0.9211	11.9162
ref|NC_008596.1|:392047-392592	35	546	0.9084	17.4161
ref|NC_008596.1|:3922049-3922738	114	690	0.9783	44.888
ref|NC_008596.1|:392616-392957	12	342	0.8743	9.533
ref|NC_008596.1|:3929241-3929594	1102	354	0.9972	845.771
ref|NC_008596.1|:392954-393448	103	495	0.9879	56.5336
ref|NC_008596.1|:3938659-3938871	883	213	0.9343	1126.3
ref|NC_008596.1|:394013-395614	72	1602	0.9407	12.2108
ref|NC_008596.1|:3943094-3943993	22	900	0.5189	6.64132
ref|NC_008596.1|:3944015-3945133	452	1119	0.9866	109.744
ref|NC_008596.1|:3945143-3945769	248	627	0.992	107.463
ref|NC_008596.1|:3945766-3947277	763	1512	0.9974	137.103
ref|NC_008596.1|:3947354-3947998	108	645	0.9829	45.4923
ref|NC_008596.1|:3947995-3949062	62	1068	0.9878	15.7723
ref|NC_008596.1|:3952554-3952973	281	420	0.9929	181.774
ref|NC_008596.1|:3954552-3955568	624	1017	0.9971	166.701
ref|NC_008596.1|:395654-396616	61	963	0.8017	17.2099
ref|NC_008596.1|:3963990-3964871	33	882	0.8855	10.1653
ref|NC_008596.1|:3964940-3965479	14	540	0.8741	7.04383
ref|NC_008596.1|:3965476-3966558	480	1083	0.9852	120.417
ref|NC_008596.1|:3976222-3976725	4083	504	0.998	2201.02
ref|NC_008596.1|:3976734-3977297	328	564	0.9787	158.004
ref|NC_008596.1|:3977303-3977596	279	294	0.9762	257.829
ref|NC_008596.1|:3978534-3979409	1004	876	0.9795	311.389
ref|NC_008596.1|:3979406-3980203	1419	798	0.9987	483.119
ref|NC_008596.1|:3980200-3980706	795	507	0.9822	426.023
ref|NC_008596.1|:3982213-3983361	53	1149	0.9138	12.5323
ref|NC_008596.1|:3987401-3988021	31	621	0.6924	13.5626
ref|NC_008596.1|:3988011-3988562	42	552	0.9638	20.6721
ref|NC_008596.1|:3988559-3989284	89	726	0.9683	33.3064
ref|NC_008596.1|:3990221-3990724	54	504	0.8591	29.1097
ref|NC_008596.1|:3992167-3993123	31	957	0.8871	8.80084
ref|NC_008596.1|:4001317-4003635	50	2319	0.4446	5.85792
ref|NC_008596.1|:4007445-4008236	23	792	0.7096	7.89
ref|NC_008596.1|:4008412-4009293	21	882	0.7891	6.46882
ref|NC_008596.1|:4012832-4013794	14	963	0.7051	3.94981
ref|NC_008596.1|:4013788-4014441	21	654	0.8471	8.724
ref|NC_008596.1|:401448-402611	375	1164	0.9854	87.5291
ref|NC_008596.1|:4016065-4017468	16	1404	0.567	3.09619
ref|NC_008596.1|:4018666-4018917	4	252	0.754	4.31255
ref|NC_008596.1|:4019051-4019935	227	885	0.9864	69.6878
ref|NC_008596.1|:4020005-4020961	88	957	0.8997	24.983
ref|NC_008596.1|:4023070-4025790	26	2721	0.534	2.59609
ref|NC_008596.1|:4029539-4030411	166	873	0.9416	51.6616
ref|NC_008596.1|:4030440-4030958	59	519	0.9191	30.8858
ref|NC_008596.1|:4030991-4031584	127	594	0.9933	58.0887
ref|NC_008596.1|:4033163-4034893	22	1731	0.6707	3.45303
ref|NC_008596.1|:4034909-4035196	13	288	0.8715	12.2638
ref|NC_008596.1|:4035225-4035536	9	312	0.8045	7.83722
ref|NC_008596.1|:4035904-4036752	10	849	0.5277	3.20012
ref|NC_008596.1|:4038226-4039044	26	819	0.7985	8.62509
ref|NC_008596.1|:403864-404502	1046	639	0.9781	444.739
ref|NC_008596.1|:4043213-4044805	74	1593	0.9391	12.6209
ref|NC_008596.1|:404569-404868	45	300	0.9567	40.7536
ref|NC_008596.1|:4045998-4046852	47	855	0.9544	14.935
ref|NC_008596.1|:4046936-4048078	174	1143	0.9773	41.3597
ref|NC_008596.1|:404871-406751	326	1881	0.9915	47.0872
ref|NC_008596.1|:4053599-4054810	4	1212	0.1526	0.896668
ref|NC_008596.1|:4055023-4056354	84	1332	0.8769	17.1336
ref|NC_008596.1|:4056401-4058032	36	1632	0.5944	5.99317
ref|NC_008596.1|:4058087-4059460	42	1374	0.6536	8.30495
ref|NC_008596.1|:4060590-4061819	4	1230	0.2927	0.883546
ref|NC_008596.1|:4061819-4063096	19	1278	0.662	4.03922
ref|NC_008596.1|:4063093-4063911	22	819	0.8632	7.29815
ref|NC_008596.1|:406748-407275	262	528	0.9886	134.816
ref|NC_008596.1|:4070103-4071197	255	1095	0.8621	63.2704
ref|NC_008596.1|:4072558-4073547	53	990	0.9768	14.545
ref|NC_008596.1|:4073608-4075119	30	1512	0.8102	5.39068
ref|NC_008596.1|:4075142-4076146	28	1005	0.6577	7.56948
ref|NC_008596.1|:4076191-4077273	23	1083	0.8163	5.76997
ref|NC_008596.1|:4077270-4078223	40	954	0.8176	11.3916
ref|NC_008596.1|:4078220-4078969	18	750	0.7533	6.52057
ref|NC_008596.1|:4078966-4079841	24	876	0.5959	7.44357
ref|NC_008596.1|:4081401-4082390	108	990	0.9263	29.639
ref|NC_008596.1|:4082574-4083587	15	1014	0.7258	4.01909
ref|NC_008596.1|:4083529-4083852	5	324	0.6358	4.19275
ref|NC_008596.1|:4083868-4084278	9	411	0.7007	5.94942
ref|NC_008596.1|:4084288-4085598	19	1311	0.6056	3.93754
ref|NC_008596.1|:408516-409982	1440	1467	0.9918	266.69
ref|NC_008596.1|:4085598-4087019	5	1422	0.3165	0.955311
ref|NC_008596.1|:4087035-4088054	61	1020	0.75	16.2482
ref|NC_008596.1|:4088051-4089346	68	1296	0.9506	14.2554
ref|NC_008596.1|:4089336-4089491	1	156	0.5769	1.74161
ref|NC_008596.1|:4089488-4089820	11	333	0.6787	8.97476
ref|NC_008596.1|:4093747-4094346	185	600	0.97	83.7712
ref|NC_008596.1|:4099556-4099693	3	138	0.7899	5.90631
ref|NC_008596.1|:4099750-4100754	47	1005	0.9652	12.7059
ref|NC_008596.1|:409979-410701	1992	723	0.9959	748.558
ref|NC_008596.1|:4102269-4102760	18	492	0.8537	9.93989
ref|NC_008596.1|:4102959-4103162	7	204	0.8627	9.32271
ref|NC_008596.1|:4104476-4105129	89	654	0.9679	36.9732
ref|NC_008596.1|:4105207-4106040	100	834	0.9772	32.5768
ref|NC_008596.1|:410691-414047	5764	3357	0.9997	466.495
ref|NC_008596.1|:4109489-4110982	123	1494	0.9531	22.3681
ref|NC_008596.1|:4110996-4112135	40	1140	0.9754	9.533
ref|NC_008596.1|:4112188-4112853	42	666	0.9084	17.1336
ref|NC_008596.1|:4113063-4113947	422	885	0.9808	129.552
ref|NC_008596.1|:4114106-4114864	1268	759	0.9947	453.891
ref|NC_008596.1|:4114887-4115840	335	954	0.9916	95.4049
ref|NC_008596.1|:4127253-4128044	61	792	0.5593	20.9256
ref|NC_008596.1|:4128118-4128876	15	759	0.7628	5.36938
ref|NC_008596.1|:4129302-4129928	164	627	0.8884	71.0642
ref|NC_008596.1|:4129996-4131315	59	1320	0.9462	12.1437
ref|NC_008596.1|:4131375-4132064	53	690	0.9899	20.869
ref|NC_008596.1|:4133329-4133757	7	429	0.7995	4.43318
ref|NC_008596.1|:4133790-4135040	158	1251	0.948	34.3142
ref|NC_008596.1|:4141519-4141653	5	135	0.7778	10.0626
ref|NC_008596.1|:4142735-4143292	6	558	0.7366	2.9214
ref|NC_008596.1|:4144114-4145160	56	1047	0.6762	14.5317
ref|NC_008596.1|:4146668-4147465	6	798	0.5063	2.04278
ref|NC_008596.1|:4147462-4149525	11	2064	0.3183	1.44796
ref|NC_008596.1|:4149545-4150744	3	1200	0.225	0.679226
ref|NC_008596.1|:4150741-4151499	5	759	0.4888	1.78979
ref|NC_008596.1|:4151496-4152893	125	1398	0.9385	24.2928
ref|NC_008596.1|:416355-417653	2761	1299	0.9938	577.473
ref|NC_008596.1|:4166046-4166819	120	774	0.9832	42.1225
ref|NC_008596.1|:4181131-4182240	6	1110	0.2676	1.4686
ref|NC_008596.1|:4182282-4183370	5	1089	0.3324	1.24743
ref|NC_008596.1|:4183367-4184623	41	1257	0.8226	8.86182
ref|NC_008596.1|:4203971-4204870	74	900	0.9733	22.339
ref|NC_008596.1|:4204972-4206159	118	1188	0.9899	26.9861
ref|NC_008596.1|:4207206-4207916	141	711	0.9887	53.8795
ref|NC_008596.1|:4210513-4211103	321	591	0.978	147.568
ref|NC_008596.1|:4211146-4211262	1	117	0.7692	2.32214
ref|NC_008596.1|:4212404-4212793	20	390	0.741	13.9328
ref|NC_008596.1|:4217351-4218319	28	969	0.7657	7.8507
ref|NC_008596.1|:421882-422928	85	1047	0.9628	22.057
ref|NC_008596.1|:4219709-4221142	140	1434	0.9784	26.5249
ref|NC_008596.1|:4221338-4222225	168	888	0.973	51.4009
ref|NC_008596.1|:4223158-4223451	10	294	0.7687	9.24117
ref|NC_008596.1|:4223495-4224433	30	939	0.8147	8.6802
ref|NC_008596.1|:4225664-4226641	72	978	0.7301	20.0017
ref|NC_008596.1|:4226696-4227970	59	1275	0.6557	12.5723
ref|NC_008596.1|:4229192-4230127	33	936	0.8462	9.57883
ref|NC_008596.1|:422996-423736	15	741	0.722	5.49981
ref|NC_008596.1|:4230124-4231164	9	1041	0.4054	2.34891
ref|NC_008596.1|:4232893-4234068	4	1176	0.2134	0.924117
ref|NC_008596.1|:4234097-4235137	11	1041	0.5197	2.87089
ref|NC_008596.1|:4235134-4237359	22	2226	0.5409	2.68517
ref|NC_008596.1|:423733-424353	13	621	0.8583	5.68756
ref|NC_008596.1|:4237349-4237777	3	429	0.4196	1.89993
ref|NC_008596.1|:4237954-4238103	6	150	0.6867	10.8676
ref|NC_008596.1|:4239712-4240125	83	414	0.9348	54.4693
ref|NC_008596.1|:424350-424631	5	282	0.8723	4.81721
ref|NC_008596.1|:425344-425763	679	420	0.9952	439.233
ref|NC_008596.1|:4254189-4254506	25	318	0.9151	21.3593
ref|NC_008596.1|:4254503-4255015	37	513	0.9727	19.5956
ref|NC_008596.1|:4255057-4255647	83	591	0.9374	38.1562
ref|NC_008596.1|:425760-428642	4913	2883	0.9962	462.995
ref|NC_008596.1|:4261027-4261209	112	183	0.9617	166.28
ref|NC_008596.1|:4265484-4266362	500	879	0.9852	154.545
ref|NC_008596.1|:4274534-4275574	397	1041	0.9952	103.613
ref|NC_008596.1|:4275571-4275840	191	270	0.9963	192.196
ref|NC_008596.1|:4275837-4276901	654	1065	0.9925	166.841
ref|NC_008596.1|:4282640-4283755	25	1116	0.8271	6.08625
ref|NC_008596.1|:4283833-4286454	28	2622	0.6953	2.90135
ref|NC_008596.1|:428652-431636	4875	2985	0.9997	443.715
ref|NC_008596.1|:4294185-4295864	65	1680	0.75	10.5118
ref|NC_008596.1|:42944-43354	375	411	0.9878	247.893
ref|NC_008596.1|:4295857-4296519	10	663	0.635	4.09789
ref|NC_008596.1|:4296613-4297770	15	1158	0.6019	3.51931
ref|NC_008596.1|:4297888-4298610	554	723	0.9889	208.183
ref|NC_008596.1|:4298656-4299333	600	678	0.9882	240.434
ref|NC_008596.1|:4303589-4303702	42	114	0.9912	100.096
ref|NC_008596.1|:4304832-4304960	184	129	0.9845	387.527
ref|NC_008596.1|:4321921-4322538	269	618	0.9935	118.26
ref|NC_008596.1|:4322593-4323288	357	696	0.9842	139.358
ref|NC_008596.1|:4323431-4324519	817	1089	0.9844	203.83
ref|NC_008596.1|:4324544-4326061	812	1518	0.9921	145.331
ref|NC_008596.1|:4326578-4327846	784	1269	0.9921	167.853
ref|NC_008596.1|:4330759-4332081	3094	1323	0.9977	635.382
ref|NC_008596.1|:4335624-4337423	1226	1800	0.9928	185.051
ref|NC_008596.1|:433614-434870	365	1257	0.813	78.8918
ref|NC_008596.1|:43366-44688	1231	1323	0.9977	252.797
ref|NC_008596.1|:4341162-4343180	1276	2019	0.9039	171.707
ref|NC_008596.1|:4344261-4344872	2018	612	0.9902	895.868
ref|NC_008596.1|:4344911-4345717	2032	807	0.9851	684.108
ref|NC_008596.1|:4345696-4346922	2822	1227	0.9984	624.866
ref|NC_008596.1|:4346919-4348559	3677	1641	0.9994	608.779
ref|NC_008596.1|:434928-436061	428	1134	0.9903	102.543
ref|NC_008596.1|:4350575-4350724	199	150	0.9933	360.443
ref|NC_008596.1|:4352394-4354370	1334	1977	0.9975	183.326
ref|NC_008596.1|:4355564-4356217	562	654	0.9847	233.471
ref|NC_008596.1|:4356838-4357524	246	687	0.9563	97.2865
ref|NC_008596.1|:4357558-4358091	667	534	0.9944	339.359
ref|NC_008596.1|:4358088-4359143	122	1056	0.9148	31.3885
ref|NC_008596.1|:4359163-4359888	66	726	0.6501	24.6991
ref|NC_008596.1|:4362195-4363286	58	1092	0.9689	14.4304
ref|NC_008596.1|:436310-437044	2880	735	0.9959	1064.58
ref|NC_008596.1|:4363291-4364850	1042	1560	0.9865	181.475
ref|NC_008596.1|:4367210-4368967	7013	1758	0.9954	1083.83
ref|NC_008596.1|:4369020-4369928	1500	909	0.9989	448.334
ref|NC_008596.1|:4369946-4370632	571	687	0.9985	225.815
ref|NC_008596.1|:4370637-4371581	2878	945	0.9989	827.434
ref|NC_008596.1|:4371586-4372338	974	753	0.9894	351.43
ref|NC_008596.1|:4372372-4374180	464	1809	0.9994	69.6873
ref|NC_008596.1|:437374-438096	811	723	0.9959	304.759
ref|NC_008596.1|:4374853-4376289	13972	1437	0.9979	2641.66
ref|NC_008596.1|:4376518-4376949	193	432	0.9907	121.38
ref|NC_008596.1|:4376977-4377387	304	411	0.9757	200.958
ref|NC_008596.1|:438130-439398	965	1269	0.9961	206.605
ref|NC_008596.1|:4386689-4387552	737	864	0.9954	231.754
ref|NC_008596.1|:4391109-4392635	257	1527	0.9489	45.7265
ref|NC_008596.1|:4394755-4395333	92	579	0.9965	43.1702
ref|NC_008596.1|:439605-440687	415	1083	0.9963	104.11
ref|NC_008596.1|:4398573-4399265	890	693	0.9957	348.924
ref|NC_008596.1|:4399258-4399749	68	492	0.9817	37.5507
ref|NC_008596.1|:4399749-4400582	328	834	0.988	106.852
ref|NC_008596.1|:4401829-4402245	293	417	0.9616	190.9
ref|NC_008596.1|:4402310-4402825	246	516	0.9961	129.527
ref|NC_008596.1|:4402920-4403411	51	492	0.9756	28.163
ref|NC_008596.1|:4403408-4403971	16	564	0.8777	7.70753
ref|NC_008596.1|:4403968-4404681	45	714	0.9076	17.1233
ref|NC_008596.1|:4404837-4405655	79	819	0.9988	26.207
ref|NC_008596.1|:4407679-4410468	3607	2790	0.9978	351.25
ref|NC_008596.1|:440861-441649	2605	789	0.9924	897.026
ref|NC_008596.1|:4410564-4411850	247	1287	0.9868	52.1426
ref|NC_008596.1|:4412068-4412940	2926	873	0.9966	910.614
ref|NC_008596.1|:4413021-4413320	7597	300	0.9967	6880.11
ref|NC_008596.1|:4413317-4414567	15540	1251	0.9992	3374.96
ref|NC_008596.1|:4414597-4415850	8450	1254	0.9992	1830.77
ref|NC_008596.1|:4415919-4417343	6730	1425	0.9972	1283.14
ref|NC_008596.1|:4418265-4419254	57	990	0.9657	15.6428
ref|NC_008596.1|:4421676-4423253	70	1578	0.7864	12.0522
ref|NC_008596.1|:4423250-4424152	73	903	0.9081	21.9639
ref|NC_008596.1|:4428679-4429770	945	1092	0.9853	235.117
ref|NC_008596.1|:4429796-4430428	423	633	0.9953	181.556
ref|NC_008596.1|:4430791-4432173	30	1383	0.6819	5.8935
ref|NC_008596.1|:443164-443967	546	804	0.99	184.506
ref|NC_008596.1|:4433239-4434321	72	1083	0.9538	18.0625
ref|NC_008596.1|:4438978-4439736	123	759	0.971	44.0289
ref|NC_008596.1|:444075-444329	219	255	0.9647	233.334
ref|NC_008596.1|:4441468-4442991	261	1524	0.9633	46.5297
ref|NC_008596.1|:4442988-4443965	66	978	0.8016	18.3349
ref|NC_008596.1|:4443962-4444840	81	879	0.9898	25.0363
ref|NC_008596.1|:4444837-4446417	125	1581	0.9646	21.4809
ref|NC_008596.1|:4446420-4447160	88	741	0.9447	32.2655
ref|NC_008596.1|:444662-444796	15	135	0.9333	30.1878
ref|NC_008596.1|:4447270-4447512	42	243	0.9835	46.9588
ref|NC_008596.1|:4450873-4453014	220	2142	0.958	27.9047
ref|NC_008596.1|:4455986-4456396	39	411	0.9027	25.7808
ref|NC_008596.1|:4464829-4465473	4	645	0.4326	1.6849
ref|NC_008596.1|:4465578-4466222	15	645	0.5984	6.31838
ref|NC_008596.1|:4466375-4468300	18	1926	0.5301	2.53916
ref|NC_008596.1|:4468358-4469371	79	1014	0.9606	21.1672
ref|NC_008596.1|:4469384-4470145	53	762	0.9514	18.8971
ref|NC_008596.1|:4470276-4473152	1060	2877	0.983	100.101
ref|NC_008596.1|:4473309-4475720	163	2412	0.665	18.3605
ref|NC_008596.1|:4475954-4477612	25	1659	0.6655	4.09419
ref|NC_008596.1|:447638-447868	3668	231	0.9957	4314.11
ref|NC_008596.1|:4477609-4478577	6	969	0.194	1.68229
ref|NC_008596.1|:4478574-4479428	2	855	0.2105	0.635533
ref|NC_008596.1|:447897-455186	22994	7290	0.9996	856.961
ref|NC_008596.1|:4479425-4481053	18	1629	0.6808	3.0021
ref|NC_008596.1|:4481050-4482420	18	1371	0.5507	3.56705
ref|NC_008596.1|:4482417-4483634	11	1218	0.4729	2.45369
ref|NC_008596.1|:4483869-4485146	20	1278	0.6573	4.25181
ref|NC_008596.1|:4485158-4486039	25	882	0.551	7.70098
ref|NC_008596.1|:4487077-4487268	29	192	0.9062	41.0366
ref|NC_008596.1|:4488622-4489575	347	954	0.9759	98.8224
ref|NC_008596.1|:4489599-4489976	4408	378	0.9974	3168.28
ref|NC_008596.1|:4494217-4494771	16	555	0.6595	7.83252
ref|NC_008596.1|:4497153-4497278	1	126	0.7143	2.15627
ref|NC_008596.1|:4503695-4504246	12	552	0.5652	5.90631
ref|NC_008596.1|:4504237-4505727	29	1491	0.7398	5.28439
ref|NC_008596.1|:4505724-4506692	6	969	0.4386	1.68229
ref|NC_008596.1|:4506742-4507137	20	396	0.803	13.7217
ref|NC_008596.1|:4507134-4507535	12	402	0.6642	8.11016
ref|NC_008596.1|:4507529-4508977	24	1449	0.6115	4.50005
ref|NC_008596.1|:4516806-4518224	21	1419	0.7357	4.02079
ref|NC_008596.1|:4518221-4519033	71	813	0.8487	23.727
ref|NC_008596.1|:45223-45750	7164	528	0.9848	3686.34
ref|NC_008596.1|:4525862-4526827	1	966	0.0932	0.281253
ref|NC_008596.1|:4528883-4529092	110	210	0.9524	142.314
ref|NC_008596.1|:4529095-4529424	201	330	0.9667	165.484
ref|NC_008596.1|:4530136-4531071	605	936	0.9968	175.612
ref|NC_008596.1|:4531068-4532780	841	1713	0.9895	133.387
ref|NC_008596.1|:4533018-4533377	20	360	0.9889	15.0939
ref|NC_008596.1|:4533404-4534420	275	1017	0.9882	73.4659
ref|NC_008596.1|:4534603-4535847	167	1245	0.9807	36.4436
ref|NC_008596.1|:4537835-4539388	3	1554	0.1737	0.524499
ref|NC_008596.1|:4539385-4540344	8	960	0.2615	2.26409
ref|NC_008596.1|:4540344-4541966	28	1623	0.2699	4.6872
ref|NC_008596.1|:4541971-4543458	26	1488	0.3757	4.74728
ref|NC_008596.1|:4548039-4548956	27	918	0.8431	7.99089
ref|NC_008596.1|:4548976-4549770	44	795	0.927	15.037
ref|NC_008596.1|:4549859-4551151	96	1293	0.966	20.1719
ref|NC_008596.1|:455186-458191	6981	3006	0.9997	630.962
ref|NC_008596.1|:4554168-4554617	88	450	0.9667	53.1306
ref|NC_008596.1|:4554636-4555844	129	1209	0.9156	28.9893
ref|NC_008596.1|:4556672-4558594	1114	1923	0.9932	157.391
ref|NC_008596.1|:4559240-4559560	469	321	0.9813	396.956
ref|NC_008596.1|:4561426-4561695	483	270	0.9963	486.024
ref|NC_008596.1|:4565431-4567473	436	2043	0.9927	57.9819
ref|NC_008596.1|:4569200-4569544	825	345	0.9855	649.694
ref|NC_008596.1|:4569541-4569951	107	411	0.9805	70.7321
ref|NC_008596.1|:4572567-4574156	587	1590	0.9937	100.303
ref|NC_008596.1|:4578360-4578452	7	93	0.9892	20.4498
ref|NC_008596.1|:4578490-4578738	7324	249	0.9518	7991.41
ref|NC_008596.1|:4580149-4580292	5	144	0.9653	9.43369
ref|NC_008596.1|:458188-465867	17604	7680	0.9999	622.765
ref|NC_008596.1|:4583484-4583798	150	315	0.9778	129.376
ref|NC_008596.1|:4591-6618	5701	2028	0.998	763.761
ref|NC_008596.1|:4603836-4605512	123	1677	0.9046	19.9272
ref|NC_008596.1|:4606739-4607761	7	1023	0.5552	1.85907
ref|NC_008596.1|:4608450-4609616	2	1167	0.1542	0.465622
ref|NC_008596.1|:4609613-4610410	26	798	0.6704	8.85207
ref|NC_008596.1|:4614429-4616138	1654	1710	0.9959	262.793
ref|NC_008596.1|:4616144-4616854	607	711	0.9887	231.949
ref|NC_008596.1|:4616851-4617564	114	714	0.972	43.3791
ref|NC_008596.1|:4622057-4624063	3995	2007	0.9935	540.809
ref|NC_008596.1|:4625673-4626596	78	924	0.9632	22.9349
ref|NC_008596.1|:4626583-4628262	85	1680	0.9095	13.7462
ref|NC_008596.1|:4628345-4629451	47	1107	0.9449	11.5352
ref|NC_008596.1|:4629448-4630668	52	1221	0.8894	11.5708
[truncated: 4,371 more rows]
