# Supplementary material for: Distinct Responses of Mycobacterium smegmatis to Exposure to Low and High Levels of Hydrogen Peroxide
Source: PLoS One. 2015 Jul 30;10(7):e0134595. doi: 10.1371/journal.pone.0134595 (PMC4520597; doi:10.1371/journal.pone.0134595)
Supplement: S4 Table — (XLSX) [file pone.0134595.s005.xlsx]

## Sheet: Table S4
Table S4. Complete RNA-sequencing expression data M. smegmatis mc2155 with 7 mM H2O2
GeneID	Uniq_reads_num(4147366)	Length	Coverage	RPKM
ref|NC_008596.1|:1001253-1002569	265	1317	0.9932	48.5163
ref|NC_008596.1|:1002657-1003085	327	429	0.9977	183.788
ref|NC_008596.1|:1003169-1003867	757	699	0.9914	261.124
ref|NC_008596.1|:1003944-1004228	66	285	0.9965	55.8376
ref|NC_008596.1|:1004242-1004646	305	405	0.963	181.582
ref|NC_008596.1|:1004646-1005329	64	684	0.9795	22.5606
ref|NC_008596.1|:1009022-1010113	486	1092	0.978	107.31
ref|NC_008596.1|:1010120-1011478	674	1359	0.9978	119.583
ref|NC_008596.1|:1012561-1013760	4356	1200	0.9975	875.254
ref|NC_008596.1|:1013771-1015075	1693	1305	0.987	312.805
ref|NC_008596.1|:1015072-1015569	330	498	0.9659	159.776
ref|NC_008596.1|:1015609-1016352	562	744	0.996	182.134
ref|NC_008596.1|:1016604-1017758	262	1155	0.9957	54.6949
ref|NC_008596.1|:1017764-1018441	69	678	0.9558	24.5384
ref|NC_008596.1|:1019379-1020338	334	960	0.9927	83.8886
ref|NC_008596.1|:1020368-1021438	712	1071	0.9897	160.294
ref|NC_008596.1|:1021461-1022306	102	846	0.9704	29.0708
ref|NC_008596.1|:1022339-1023154	34	816	0.8284	10.0465
ref|NC_008596.1|:1023180-1024040	176	861	0.9559	49.2875
ref|NC_008596.1|:1024188-1024406	144	219	0.9772	158.543
ref|NC_008596.1|:1024591-1024692	26	102	0.9902	61.4612
ref|NC_008596.1|:1024821-1025849	459	1029	0.9961	107.554
ref|NC_008596.1|:1025886-1026950	220	1065	0.985	49.8082
ref|NC_008596.1|:1029002-1030357	826	1356	0.9934	146.875
ref|NC_008596.1|:1030361-1031317	790	957	0.9812	199.041
ref|NC_008596.1|:1031413-1033245	1517	1833	0.9989	199.55
ref|NC_008596.1|:1033330-1034310	669	981	0.9674	164.431
ref|NC_008596.1|:1034307-1034738	1	432	0.2083	0.558141
ref|NC_008596.1|:1034759-1035154	15	396	0.8687	9.13322
ref|NC_008596.1|:1035189-1035683	7	495	0.7576	3.40973
ref|NC_008596.1|:1036854-1037447	34	594	0.9579	13.8013
ref|NC_008596.1|:1037522-1037764	94	243	0.8025	93.2716
ref|NC_008596.1|:1037801-1038283	234	483	0.9337	116.814
ref|NC_008596.1|:1038908-1039543	5543	636	0.9969	2101.43
ref|NC_008596.1|:1040556-1042010	211	1455	0.9601	34.9661
ref|NC_008596.1|:10411-11211	80	801	0.9363	24.0816
ref|NC_008596.1|:1042040-1043395	393	1356	0.9676	69.8812
ref|NC_008596.1|:1043446-1044054	99	609	0.9606	39.1963
ref|NC_008596.1|:1044054-1044707	245	654	0.9021	90.3267
ref|NC_008596.1|:1044704-1045489	65	786	0.9529	19.9397
ref|NC_008596.1|:1045489-1047138	61	1650	0.9582	8.91402
ref|NC_008596.1|:1047135-1048130	160	996	0.9588	38.7336
ref|NC_008596.1|:1048209-1049537	166	1329	0.9413	30.1169
ref|NC_008596.1|:1049796-1050068	253	273	0.9853	223.453
ref|NC_008596.1|:1050065-1051105	385	1041	0.9933	89.1739
ref|NC_008596.1|:1051203-1051451	8	249	0.988	7.74673
ref|NC_008596.1|:1053329-1053688	15	360	0.9083	10.0465
ref|NC_008596.1|:1053805-1054854	20	1050	0.5429	4.5927
ref|NC_008596.1|:1054857-1056935	10	2079	0.3733	1.15977
ref|NC_008596.1|:1059955-1060326	1408	372	0.9946	912.614
ref|NC_008596.1|:1061291-1061536	328	246	0.9837	321.489
ref|NC_008596.1|:1061533-1062312	173	780	0.9949	53.4785
ref|NC_008596.1|:1062309-1063349	59	1041	0.952	13.6656
ref|NC_008596.1|:1063406-1064533	20	1128	0.7704	4.27512
ref|NC_008596.1|:1066335-1066994	13	660	0.6167	4.74927
ref|NC_008596.1|:1066994-1067647	3	654	0.4037	1.10604
ref|NC_008596.1|:1067651-1068280	3	630	0.4286	1.14818
ref|NC_008596.1|:1068322-1069431	11	1110	0.5937	2.38945
ref|NC_008596.1|:1069356-1069922	8	567	0.7072	3.402
ref|NC_008596.1|:1071264-1072121	606	858	0.9627	170.299
ref|NC_008596.1|:111735-113369	39	1635	0.663	5.75141
ref|NC_008596.1|:11215-12246	92	1032	0.9506	21.4949
ref|NC_008596.1|:1130758-1132014	4215	1257	0.9912	808.518
ref|NC_008596.1|:1132030-1132308	271	279	0.9928	234.203
ref|NC_008596.1|:1132310-1132621	563	312	0.9615	435.092
ref|NC_008596.1|:113433-114407	191	975	0.9549	47.2342
ref|NC_008596.1|:1134639-1136105	6	1467	0.2454	0.986163
ref|NC_008596.1|:1136102-1136797	2	696	0.2586	0.692865
ref|NC_008596.1|:1136794-1137555	4	762	0.4646	1.26571
ref|NC_008596.1|:1137579-1138550	4	972	0.2016	0.992251
ref|NC_008596.1|:1138540-1139403	40	864	0.7755	11.1628
ref|NC_008596.1|:1141429-1141704	1211	276	0.9891	1057.94
ref|NC_008596.1|:1143028-1143432	7	405	0.7235	4.16745
ref|NC_008596.1|:1143429-1145873	22	2445	0.3677	2.16956
ref|NC_008596.1|:1145899-1146657	4	759	0.2569	1.27071
ref|NC_008596.1|:1146756-1147487	3	732	0.3689	0.988184
ref|NC_008596.1|:1147718-1149322	5	1605	0.2305	0.751143
ref|NC_008596.1|:1149333-1150292	1	960	0.0938	0.251163
ref|NC_008596.1|:1152901-1154301	4	1401	0.2498	0.688414
ref|NC_008596.1|:1154316-1154507	7	192	0.9219	8.79072
ref|NC_008596.1|:1154545-1155951	138	1407	0.9929	23.649
ref|NC_008596.1|:1155953-1156411	10	459	0.6275	5.25309
ref|NC_008596.1|:1156408-1157070	10	663	0.4359	3.63676
ref|NC_008596.1|:1157081-1157737	10	657	0.5525	3.66997
ref|NC_008596.1|:1157739-1159445	24	1707	0.5003	3.39004
ref|NC_008596.1|:1159442-1160059	9	618	0.623	3.51141
ref|NC_008596.1|:1160056-1160871	8	816	0.4449	2.36389
ref|NC_008596.1|:1160901-1161584	806	684	0.9693	284.123
ref|NC_008596.1|:1165456-1167066	19	1611	0.5512	2.84371
ref|NC_008596.1|:1167087-1168052	168	966	0.8737	41.9334
ref|NC_008596.1|:1169847-1170854	133	1008	0.9395	31.814
ref|NC_008596.1|:1170870-1171601	51	732	0.9768	16.7991
ref|NC_008596.1|:1171579-1172457	109	879	0.9568	29.8996
ref|NC_008596.1|:1172457-1174100	543	1644	0.983	79.639
ref|NC_008596.1|:117306-117941	136	636	0.989	51.5596
ref|NC_008596.1|:1174103-1174594	135	492	0.9289	66.1601
ref|NC_008596.1|:1175363-1176490	67	1128	0.6959	14.3217
ref|NC_008596.1|:1179533-1180222	112	690	0.9797	39.1378
ref|NC_008596.1|:118003-118965	465	963	0.9844	116.427
ref|NC_008596.1|:1181811-1182530	16	720	0.8319	5.35815
ref|NC_008596.1|:1182618-1184153	16	1536	0.5046	2.51163
ref|NC_008596.1|:1184153-1184869	25	717	0.6792	8.40714
ref|NC_008596.1|:1184860-1185837	12	978	0.5521	2.95849
ref|NC_008596.1|:1185840-1186217	6	378	0.7566	3.82725
ref|NC_008596.1|:1186442-1187440	42	999	0.7718	10.137
ref|NC_008596.1|:1187553-1187897	25	345	0.8812	17.4722
ref|NC_008596.1|:1187897-1188550	33	654	0.945	12.1664
ref|NC_008596.1|:1188580-1188864	14	285	0.9789	11.8443
ref|NC_008596.1|:1188880-1189476	70	597	0.9765	28.2717
ref|NC_008596.1|:118962-119897	4674	936	0.9989	1204.04
ref|NC_008596.1|:1189972-1191243	58	1272	0.9631	10.9943
ref|NC_008596.1|:1191772-1192899	136	1128	0.9885	29.0708
ref|NC_008596.1|:1192990-1193475	4754	486	0.9856	2358.58
ref|NC_008596.1|:1194836-1195825	386	990	0.9758	94.0112
ref|NC_008596.1|:1195912-1196799	1733	888	0.9854	470.558
ref|NC_008596.1|:1197495-1197794	5	300	0.7033	4.01861
ref|NC_008596.1|:1197841-1198365	40	525	0.9029	18.3708
ref|NC_008596.1|:1201113-1201682	10	570	0.6684	4.23012
ref|NC_008596.1|:120261-121115	1196	855	0.9988	337.282
ref|NC_008596.1|:1203291-1204160	3	870	0.3103	0.831438
ref|NC_008596.1|:1204162-1205019	4	858	0.2995	1.12409
ref|NC_008596.1|:1205021-1206625	17	1605	0.3159	2.55389
ref|NC_008596.1|:1206622-1207677	15	1056	0.4555	3.42496
ref|NC_008596.1|:1207670-1208710	8	1041	0.3602	1.85296
ref|NC_008596.1|:1208707-1209828	12	1122	0.5793	2.57879
ref|NC_008596.1|:1209825-1211105	16	1281	0.5347	3.01161
ref|NC_008596.1|:1211102-1212358	6	1257	0.3691	1.15092
ref|NC_008596.1|:121119-122084	930	966	0.9783	232.131
ref|NC_008596.1|:1212385-1213071	20	687	0.7802	7.01941
ref|NC_008596.1|:1213041-1213862	12	822	0.635	3.51995
ref|NC_008596.1|:1214090-1214695	290	606	0.9224	115.386
ref|NC_008596.1|:1214846-1216132	4	1287	0.2797	0.749392
ref|NC_008596.1|:1216141-1217541	43	1401	0.868	7.40045
ref|NC_008596.1|:1217538-1218719	46	1182	0.9433	9.38357
ref|NC_008596.1|:1218716-1219522	11	807	0.6444	3.2866
ref|NC_008596.1|:1219519-1220406	38	888	0.7894	10.3181
ref|NC_008596.1|:1220407-1221180	30	774	0.8062	9.34562
ref|NC_008596.1|:122105-122818	118	714	0.9482	39.8484
ref|NC_008596.1|:1221223-1222650	48	1428	0.7101	8.10477
ref|NC_008596.1|:1222785-1223855	10	1071	0.549	2.25132
ref|NC_008596.1|:1223852-1224655	5	804	0.3358	1.49948
ref|NC_008596.1|:1224687-1225493	2	807	0.223	0.597564
ref|NC_008596.1|:1225516-1226862	6	1347	0.3378	1.07402
ref|NC_008596.1|:122829-123314	12	486	0.8909	5.9535
ref|NC_008596.1|:1230134-1230784	25	651	0.8034	9.25948
ref|NC_008596.1|:1230896-1232140	31	1245	0.857	6.00371
ref|NC_008596.1|:123311-123865	44	555	0.9261	19.1156
ref|NC_008596.1|:1235012-1235371	9	360	0.8778	6.02792
ref|NC_008596.1|:1235405-1236928	60	1524	0.9114	9.49279
ref|NC_008596.1|:1238701-1239618	37	918	0.9129	9.71822
ref|NC_008596.1|:1239680-1241338	82	1659	0.8867	11.9178
ref|NC_008596.1|:1241335-1242549	29	1215	0.7152	5.75505
ref|NC_008596.1|:1242546-1243877	32	1332	0.7282	5.7926
ref|NC_008596.1|:1243874-1245064	22	1191	0.8153	4.45388
ref|NC_008596.1|:1245061-1246605	54	1545	0.8511	8.42739
ref|NC_008596.1|:1246704-1247582	68	879	0.8419	18.653
ref|NC_008596.1|:1248910-1250229	4	1320	0.1568	0.730657
ref|NC_008596.1|:1250238-1251833	52	1596	0.5163	7.85594
ref|NC_008596.1|:1253948-1255630	132	1683	0.8871	18.9111
ref|NC_008596.1|:1255770-1257644	6	1875	0.288	0.771574
ref|NC_008596.1|:1259580-1261274	335	1695	0.9121	47.6544
ref|NC_008596.1|:1261917-1263128	153	1212	0.8152	30.438
ref|NC_008596.1|:1265675-1266436	14	762	0.7874	4.42997
ref|NC_008596.1|:1269105-1270931	21	1827	0.5955	2.77146
ref|NC_008596.1|:1272165-1273415	85	1251	0.8769	16.3828
ref|NC_008596.1|:1276157-1277335	8	1179	0.531	1.63608
ref|NC_008596.1|:1277332-1278369	10	1038	0.5992	2.3229
ref|NC_008596.1|:1278387-1279841	24	1455	0.7182	3.97719
ref|NC_008596.1|:1280838-1281929	75	1092	0.9075	16.5602
ref|NC_008596.1|:128084-128734	9	651	0.7035	3.33341
ref|NC_008596.1|:1282273-1282482	29	210	0.9429	33.2971
ref|NC_008596.1|:1282629-1283942	35	1314	0.8318	6.42244
ref|NC_008596.1|:1283977-1284996	12	1020	0.7373	2.83667
ref|NC_008596.1|:1285067-1285705	42	639	0.8998	15.8481
ref|NC_008596.1|:128750-129916	5	1167	0.3847	1.03306
ref|NC_008596.1|:1290581-1291009	12	429	0.8298	6.74453
ref|NC_008596.1|:1295995-1296870	46	876	0.9555	12.6614
ref|NC_008596.1|:1297094-1297819	5	726	0.438	1.66058
ref|NC_008596.1|:1297882-1299234	8	1353	0.4124	1.42567
ref|NC_008596.1|:1299255-1301174	19	1920	0.3943	2.38605
ref|NC_008596.1|:1302007-1303464	8	1458	0.4938	1.323
ref|NC_008596.1|:1304379-1305128	3	750	0.36	0.964468
ref|NC_008596.1|:1305154-1306650	363	1497	0.9846	58.4672
ref|NC_008596.1|:1307514-1307831	733	318	0.9843	555.782
ref|NC_008596.1|:1308315-1310015	928	1701	0.9929	131.544
ref|NC_008596.1|:1311730-1313316	13	1587	0.4896	1.97512
ref|NC_008596.1|:1313313-1314251	7	939	0.6592	1.79746
ref|NC_008596.1|:1314552-1315712	10531	1161	0.9991	2187.08
ref|NC_008596.1|:1315709-1316782	13853	1074	0.9991	3110.05
ref|NC_008596.1|:1316779-1320237	22607	3459	0.9997	1575.87
ref|NC_008596.1|:1320230-1321078	16379	849	0.9988	4651.65
ref|NC_008596.1|:1321231-1322667	7893	1437	0.9993	1324.38
ref|NC_008596.1|:1323156-1323980	1147	825	0.9927	335.226
ref|NC_008596.1|:1324238-1324906	470	669	0.9955	169.395
ref|NC_008596.1|:1326988-1327353	176	366	0.9918	115.947
ref|NC_008596.1|:1327732-1333908	911	6177	0.9846	35.5605
ref|NC_008596.1|:13310-14140	214	831	0.9759	62.0927
ref|NC_008596.1|:1334462-1337860	153	3399	0.8299	10.8535
ref|NC_008596.1|:1337844-1342847	792	5004	0.987	38.1624
ref|NC_008596.1|:1343125-1345338	319	2214	0.9887	34.7409
ref|NC_008596.1|:1345348-1345767	14	420	0.95	8.03723
ref|NC_008596.1|:1350265-1351347	44	1083	0.8209	9.79607
ref|NC_008596.1|:1351351-1351716	13	366	0.8525	8.56426
ref|NC_008596.1|:1353580-1353978	188	399	0.9875	113.609
ref|NC_008596.1|:1357886-1358554	8746	669	0.9955	3152.18
ref|NC_008596.1|:1364892-1365188	14	297	0.8822	11.3658
ref|NC_008596.1|:1365336-1365533	77	198	0.9495	93.7677
ref|NC_008596.1|:1365530-1365922	62	393	0.9415	38.0388
ref|NC_008596.1|:1365999-1367429	6213	1431	0.9937	1046.86
ref|NC_008596.1|:1367426-1368148	2478	723	0.9945	826.401
ref|NC_008596.1|:1368135-1371380	4738	3246	0.9982	351.944
ref|NC_008596.1|:136950-137810	88	861	0.9129	24.6438
ref|NC_008596.1|:1371377-1372546	332	1170	0.9966	68.4195
ref|NC_008596.1|:1372567-1372821	97	255	0.9608	91.719
ref|NC_008596.1|:1372821-1373210	130	390	0.9872	80.3723
ref|NC_008596.1|:1378017-1379666	253	1650	0.9915	36.9713
ref|NC_008596.1|:137817-138845	122	1029	0.9582	28.5872
ref|NC_008596.1|:1380557-1382425	10	1869	0.3237	1.29009
ref|NC_008596.1|:1386036-1387940	19	1905	0.6152	2.40484
ref|NC_008596.1|:1387942-1388448	16	507	0.4773	7.60921
ref|NC_008596.1|:138829-139626	56	798	0.8897	16.9205
ref|NC_008596.1|:1388445-1388762	11	318	0.7138	8.34052
ref|NC_008596.1|:1388764-1389663	119	900	0.9822	31.881
ref|NC_008596.1|:1389680-1391038	110	1359	0.936	19.5165
ref|NC_008596.1|:1391035-1392369	53	1335	0.9026	9.57243
ref|NC_008596.1|:1392514-1393572	26	1059	0.7309	5.91977
ref|NC_008596.1|:1394284-1394544	22	261	0.8812	20.324
ref|NC_008596.1|:1394787-1394954	2	168	0.6488	2.87044
ref|NC_008596.1|:1396275-1397318	12	1044	0.3975	2.77146
ref|NC_008596.1|:1406153-1406749	162	597	0.9899	65.4287
ref|NC_008596.1|:1406859-1409201	372	2343	0.9927	38.2823
ref|NC_008596.1|:1409246-1410160	402	915	0.9869	105.933
ref|NC_008596.1|:141232-141732	87	501	0.9441	41.8706
ref|NC_008596.1|:1417321-1417941	4	621	0.4992	1.55309
ref|NC_008596.1|:1418115-1419377	69	1263	0.9477	13.1727
ref|NC_008596.1|:1419591-1419878	10	288	0.6979	8.37211
ref|NC_008596.1|:141969-142628	205	660	0.9939	74.8924
ref|NC_008596.1|:1420278-1420427	61	150	0.9733	98.0542
ref|NC_008596.1|:142625-143398	217	774	0.9897	67.6
ref|NC_008596.1|:1434167-1434628	18	462	0.6234	9.39416
ref|NC_008596.1|:1434628-1435863	330	1236	0.9555	64.3759
ref|NC_008596.1|:143535-144542	27	1008	0.7976	6.45849
ref|NC_008596.1|:1436204-1436371	18	168	0.8512	25.834
ref|NC_008596.1|:1436382-1436858	102	477	0.8512	51.5596
ref|NC_008596.1|:1436845-1437273	185	429	0.9534	103.978
ref|NC_008596.1|:1437283-1437792	232	510	0.9765	109.685
ref|NC_008596.1|:1438122-1438556	739	435	0.9931	409.622
ref|NC_008596.1|:1438583-1439425	646	843	0.9846	184.77
ref|NC_008596.1|:1439493-1439921	1469	429	0.993	825.643
ref|NC_008596.1|:1439987-1440694	1338	708	0.9958	455.67
ref|NC_008596.1|:144542-145048	6	507	0.5108	2.85345
ref|NC_008596.1|:1448423-1449022	723	600	0.9917	290.546
ref|NC_008596.1|:1450233-1451195	152	963	0.9834	38.0579
ref|NC_008596.1|:145067-146593	8	1527	0.3549	1.26322
ref|NC_008596.1|:1451809-1452558	352	750	0.968	113.164
ref|NC_008596.1|:1452576-1456718	472	4143	0.9184	27.4697
ref|NC_008596.1|:1456715-1457314	67	600	0.8867	26.9247
ref|NC_008596.1|:1457319-1458224	14	906	0.6832	3.72587
ref|NC_008596.1|:1458668-1459195	3645	528	0.9962	1664.53
ref|NC_008596.1|:1459265-1459657	3621	393	0.9949	2221.59
ref|NC_008596.1|:1459848-1460930	284	1083	0.9935	63.2292
ref|NC_008596.1|:1461630-1465139	12782	3510	0.9983	878.05
ref|NC_008596.1|:1465203-1469156	20251	3954	0.9997	1234.92
ref|NC_008596.1|:1470431-1471456	5	1026	0.3665	1.17503
ref|NC_008596.1|:1471453-1472454	4	1002	0.2186	0.962542
ref|NC_008596.1|:1474328-1475374	11	1047	0.6074	2.53322
ref|NC_008596.1|:1476315-1477562	15	1248	0.6867	2.89804
ref|NC_008596.1|:1477559-1478347	16	789	0.7186	4.88957
ref|NC_008596.1|:1478344-1479261	26	918	0.6373	6.82902
ref|NC_008596.1|:1479288-1480475	48	1188	0.9108	9.7421
ref|NC_008596.1|:1481785-1482201	36	417	0.9161	20.8158
ref|NC_008596.1|:1482198-1485101	557	2904	0.9938	46.2473
ref|NC_008596.1|:1485148-1485900	4462	753	0.9801	1428.77
ref|NC_008596.1|:1485994-1487205	364	1212	0.9967	72.4146
ref|NC_008596.1|:1487534-1488700	9	1167	0.5176	1.85951
ref|NC_008596.1|:1488754-1490409	1125	1656	0.9891	163.802
ref|NC_008596.1|:1490456-1491394	225	939	0.9393	57.7756
ref|NC_008596.1|:1491401-1492138	186	738	0.916	60.7693
ref|NC_008596.1|:1492135-1492899	96	765	0.9856	30.2578
ref|NC_008596.1|:1494011-1495168	12	1158	0.5181	2.49862
ref|NC_008596.1|:149514-149963	18	450	0.9111	9.64468
ref|NC_008596.1|:1496172-1496753	86	582	0.9811	35.629
ref|NC_008596.1|:1496756-1497277	95	522	0.9215	43.8814
ref|NC_008596.1|:1497443-1498018	138	576	0.9774	57.7676
ref|NC_008596.1|:1498302-1498676	267	375	0.9947	171.675
ref|NC_008596.1|:1498676-1499146	1129	471	0.9894	577.964
ref|NC_008596.1|:149990-150424	105	435	0.9517	58.2006
ref|NC_008596.1|:1501413-1502603	13868	1191	0.9992	2807.56
ref|NC_008596.1|:1502841-1503758	129	918	0.9314	33.8824
ref|NC_008596.1|:1503848-1504765	732	918	0.9913	192.263
ref|NC_008596.1|:1510936-1512213	11	1278	0.475	2.07534
ref|NC_008596.1|:1512243-1513094	36	852	0.9589	10.188
ref|NC_008596.1|:151273-152907	26	1635	0.6691	3.83427
ref|NC_008596.1|:1517874-1518320	6	447	0.5526	3.23647
ref|NC_008596.1|:1518390-1519577	339	1188	0.9907	68.8036
ref|NC_008596.1|:1521559-1522269	11	711	0.6273	3.73036
ref|NC_008596.1|:1522905-1523063	215	159	0.8113	326.039
ref|NC_008596.1|:1523066-1523374	136	309	0.8252	106.123
ref|NC_008596.1|:1523371-1524549	60	1179	0.827	12.2706
ref|NC_008596.1|:1524546-1525745	219	1200	0.9758	44.0038
ref|NC_008596.1|:15256-15522	33	267	0.8689	29.801
ref|NC_008596.1|:1525942-1526610	53	669	0.9746	19.1019
ref|NC_008596.1|:1526607-1528019	155	1413	0.995	26.4495
ref|NC_008596.1|:1528038-1529444	42	1407	0.9474	7.19752
ref|NC_008596.1|:153100-153900	245	801	0.9838	73.7499
ref|NC_008596.1|:1531094-1531729	15	636	0.7752	5.68672
ref|NC_008596.1|:1534440-1536026	92	1587	0.7158	13.9778
ref|NC_008596.1|:1536028-1536393	15	366	0.9426	9.88184
ref|NC_008596.1|:1537276-1537581	144	306	0.9706	113.467
ref|NC_008596.1|:1537596-1538249	300	654	0.9954	110.604
ref|NC_008596.1|:1538249-1538896	721	648	0.9954	268.28
ref|NC_008596.1|:1538896-1539198	249	303	0.9736	198.146
ref|NC_008596.1|:153902-154771	44	870	0.9115	12.1944
ref|NC_008596.1|:1539223-1540059	1139	837	0.9881	328.115
ref|NC_008596.1|:1540081-1540362	226	282	0.8617	193.236
ref|NC_008596.1|:1540359-1540820	431	462	0.9697	224.938
ref|NC_008596.1|:1540820-1541647	944	828	0.9674	274.897
ref|NC_008596.1|:1541650-1542066	1450	417	0.988	838.416
ref|NC_008596.1|:1542066-1542299	495	234	0.9744	510.055
ref|NC_008596.1|:1542299-1542595	958	297	0.9764	777.744
ref|NC_008596.1|:1542699-1543220	41	522	0.8889	18.9383
ref|NC_008596.1|:1546230-1548581	147	2352	0.9711	15.0698
ref|NC_008596.1|:154776-156005	248	1230	0.9837	48.6154
ref|NC_008596.1|:1548624-1549514	26	891	0.9315	7.03596
ref|NC_008596.1|:1551538-1552914	4	1377	0.2302	0.700412
ref|NC_008596.1|:15525-17252	57	1728	0.8542	7.95351
ref|NC_008596.1|:1555365-1556084	36	720	0.9083	12.0558
ref|NC_008596.1|:1556130-1556480	1	351	0.2564	0.686943
ref|NC_008596.1|:1556477-1557703	4	1227	0.22	0.786037
ref|NC_008596.1|:1557700-1559142	11	1443	0.6175	1.83804
ref|NC_008596.1|:1559157-1559510	2	354	0.5085	1.36224
ref|NC_008596.1|:1559507-1561111	44	1605	0.5875	6.61006
ref|NC_008596.1|:156002-157033	113	1032	0.9554	26.4014
ref|NC_008596.1|:1561101-1561595	2	495	0.3636	0.97421
ref|NC_008596.1|:1561939-1562307	54	369	0.9892	35.2854
ref|NC_008596.1|:1562308-1562625	389	318	0.9937	294.951
ref|NC_008596.1|:1562625-1563188	412	564	0.9734	176.135
ref|NC_008596.1|:1563192-1563377	506	186	0.9731	655.942
ref|NC_008596.1|:1563476-1563874	1393	399	0.9925	841.794
ref|NC_008596.1|:1563889-1564428	578	540	0.9704	258.084
ref|NC_008596.1|:1564456-1564839	591	384	0.9974	371.094
ref|NC_008596.1|:1564865-1565509	883	645	0.9953	330.087
ref|NC_008596.1|:1565512-1565697	280	186	0.9839	362.972
ref|NC_008596.1|:1565694-1566137	1663	444	0.9977	903.102
ref|NC_008596.1|:1567306-1569090	245	1785	0.9423	33.0945
ref|NC_008596.1|:1569316-1570743	1928	1428	0.9979	325.542
ref|NC_008596.1|:157030-158604	261	1575	0.9822	39.9565
ref|NC_008596.1|:1570776-1571426	130	651	0.9954	48.1493
ref|NC_008596.1|:1575442-1576767	567	1326	0.9857	103.102
ref|NC_008596.1|:1576764-1577309	419	546	0.9872	185.033
ref|NC_008596.1|:1577329-1578126	356	798	0.99	107.566
ref|NC_008596.1|:1578235-1578777	36	543	0.7348	15.9857
ref|NC_008596.1|:1578774-1579505	31	732	0.9071	10.2112
ref|NC_008596.1|:1579678-1581408	12	1731	0.4188	1.67152
ref|NC_008596.1|:1581389-1582069	13	681	0.8605	4.60282
ref|NC_008596.1|:1582078-1583100	27	1023	0.8172	6.36379
ref|NC_008596.1|:1583124-1584137	35	1014	0.7219	8.32258
ref|NC_008596.1|:1584173-1584694	47	522	0.8238	21.7098
ref|NC_008596.1|:158623-160266	512	1644	0.9221	75.0924
ref|NC_008596.1|:1586745-1587569	21	825	0.7091	6.13752
ref|NC_008596.1|:1591424-1592929	23	1506	0.7736	3.6824
ref|NC_008596.1|:1592926-1593525	5	600	0.45	2.00931
ref|NC_008596.1|:1593619-1594473	218	855	0.9871	61.4778
ref|NC_008596.1|:1594527-1595402	156	876	0.9806	42.9386
ref|NC_008596.1|:1595399-1596112	74	714	0.9944	24.9897
ref|NC_008596.1|:1596109-1596867	71	759	0.9078	22.5551
ref|NC_008596.1|:1598476-1599585	2	1110	0.1459	0.434445
ref|NC_008596.1|:1599585-1601009	20	1425	0.7354	3.3841
ref|NC_008596.1|:1601665-1602363	193	699	0.9227	66.5745
ref|NC_008596.1|:160266-161438	589	1173	0.9966	121.072
ref|NC_008596.1|:1611597-1611818	2849	222	0.9955	3094.33
ref|NC_008596.1|:1611901-1612014	42	114	0.9825	88.8325
ref|NC_008596.1|:1612201-1612575	1961	375	0.9973	1260.88
ref|NC_008596.1|:1612581-1612997	2526	417	0.9976	1460.58
ref|NC_008596.1|:1613023-1613628	2846	606	0.9983	1132.37
ref|NC_008596.1|:1613721-1614773	5712	1053	0.9981	1307.94
ref|NC_008596.1|:161440-162996	765	1557	0.975	118.468
ref|NC_008596.1|:1614848-1615447	6641	600	0.9967	2668.76
ref|NC_008596.1|:1615467-1616342	340	876	0.9966	93.5842
ref|NC_008596.1|:1619643-1620203	127	561	0.9679	54.5844
ref|NC_008596.1|:1620683-1622059	24	1377	0.6195	4.20247
ref|NC_008596.1|:1624781-1628416	18	3636	0.3581	1.19365
ref|NC_008596.1|:1628401-1629507	5	1107	0.3731	1.08906
ref|NC_008596.1|:1629580-1629891	4	312	0.8269	3.09124
ref|NC_008596.1|:162966-163574	438	609	0.9048	173.414
ref|NC_008596.1|:1631951-1633222	145	1272	0.9528	27.4858
ref|NC_008596.1|:1633314-1634858	448	1545	0.9909	69.9161
ref|NC_008596.1|:1635013-1635411	16	399	0.8972	9.66885
ref|NC_008596.1|:163571-164539	62	969	0.8824	15.4275
ref|NC_008596.1|:1636280-1636708	144	429	0.979	80.9343
ref|NC_008596.1|:1636718-1638430	571	1713	0.9947	80.3723
ref|NC_008596.1|:1638427-1639029	152	603	0.995	60.7791
ref|NC_008596.1|:1640922-1641263	15	342	0.8187	10.5753
ref|NC_008596.1|:1641497-1642909	261	1413	0.9965	44.5375
ref|NC_008596.1|:1642906-1644321	348	1416	0.9838	59.2575
ref|NC_008596.1|:1644318-1645094	76	777	0.9601	23.5841
ref|NC_008596.1|:164536-165084	23	549	0.7468	10.1014
ref|NC_008596.1|:1646296-1646739	1163	444	0.9977	631.574
ref|NC_008596.1|:1646736-1647188	963	453	0.9956	512.573
ref|NC_008596.1|:1647548-1648012	644	465	0.9656	333.934
ref|NC_008596.1|:1648164-1649525	286	1362	0.9655	50.631
ref|NC_008596.1|:1649573-1649881	11	309	0.8026	8.58345
ref|NC_008596.1|:165051-165941	79	891	0.9843	21.3785
ref|NC_008596.1|:1652167-1652964	11	798	0.4436	3.32367
ref|NC_008596.1|:1654695-1655318	79	624	0.8958	30.526
ref|NC_008596.1|:1657467-1659353	561	1887	0.9836	71.6834
ref|NC_008596.1|:1659357-1660295	236	939	0.9617	60.6002
ref|NC_008596.1|:165944-166612	21	669	0.864	7.56869
ref|NC_008596.1|:1661357-1662760	10	1404	0.458	1.71736
ref|NC_008596.1|:1662840-1664252	53	1413	0.6285	9.04402
ref|NC_008596.1|:1664273-1665652	108	1380	0.9558	18.87
ref|NC_008596.1|:1665708-1666877	390	1170	0.9855	80.3723
ref|NC_008596.1|:1666901-1667959	137	1059	0.9915	31.1926
ref|NC_008596.1|:1667952-1668419	90	468	0.938	46.3686
ref|NC_008596.1|:1668416-1669060	94	645	0.9333	35.1395
ref|NC_008596.1|:1669057-1669533	102	477	0.9853	51.5596
ref|NC_008596.1|:1669530-1670552	137	1023	0.9687	32.2903
ref|NC_008596.1|:1670549-1670998	89	450	0.9578	47.6876
ref|NC_008596.1|:1671178-1671480	678	303	0.9967	539.529
ref|NC_008596.1|:1671564-1673186	997	1623	0.9982	148.117
ref|NC_008596.1|:1673236-1673706	2	471	0.3822	1.02385
ref|NC_008596.1|:1673703-1674266	2	564	0.3191	0.855024
ref|NC_008596.1|:1680305-1681108	48	804	0.7027	14.395
ref|NC_008596.1|:1681151-1681948	132	798	0.9687	39.884
ref|NC_008596.1|:1682974-1683543	15	570	0.8246	6.34518
ref|NC_008596.1|:1684388-1685194	10	807	0.5874	2.98782
ref|NC_008596.1|:1685284-1685862	1662	579	0.9637	692.118
ref|NC_008596.1|:1685855-1687054	739	1200	0.9983	148.488
ref|NC_008596.1|:1687637-1689178	1862	1542	0.9935	291.154
ref|NC_008596.1|:1689207-1690334	654	1128	0.9716	139.796
ref|NC_008596.1|:1690403-1692139	613	1737	0.9879	85.0919
ref|NC_008596.1|:1692222-1692881	883	660	0.9955	322.585
ref|NC_008596.1|:1693036-1694649	80	1614	0.8897	11.9513
ref|NC_008596.1|:1694678-1695097	12	420	0.6357	6.88905
ref|NC_008596.1|:1698411-1699973	1138	1563	0.9942	175.554
ref|NC_008596.1|:1699984-1700661	161	678	0.9941	57.2564
ref|NC_008596.1|:1700804-1701661	9	858	0.5874	2.5292
ref|NC_008596.1|:1701672-1702463	10	792	0.7159	3.04441
ref|NC_008596.1|:1702467-1703264	4	798	0.4511	1.20861
ref|NC_008596.1|:1703278-1704852	36	1575	0.826	5.51124
ref|NC_008596.1|:1709234-1709941	19	708	0.7924	6.47065
ref|NC_008596.1|:1709944-1711521	46	1578	0.8105	7.02876
ref|NC_008596.1|:1714853-1715740	2	888	0.2027	0.543056
ref|NC_008596.1|:1715737-1717305	13	1569	0.5226	1.99778
ref|NC_008596.1|:1718346-1719197	23	852	0.5751	6.50902
ref|NC_008596.1|:1721-2614	1155	894	0.9978	311.51
ref|NC_008596.1|:1721434-1722288	35	855	0.683	9.87028
ref|NC_008596.1|:1722325-1725612	2418	3288	0.9985	177.318
ref|NC_008596.1|:17249-19018	91	1770	0.8853	12.3964
ref|NC_008596.1|:1726761-1727360	21	600	0.775	8.43909
ref|NC_008596.1|:1727405-1728046	205	642	0.9673	76.9922
ref|NC_008596.1|:1728945-1731728	308	2784	0.9856	26.6753
ref|NC_008596.1|:1731725-1732132	69	408	0.9706	40.7771
ref|NC_008596.1|:1732149-1732514	8	366	0.7186	5.27031
ref|NC_008596.1|:1732495-1733076	368	582	0.9828	152.459
ref|NC_008596.1|:1733082-1733657	80	576	0.9688	33.4885
ref|NC_008596.1|:1736549-1738318	138	1770	0.987	18.7989
ref|NC_008596.1|:1740535-1741386	1074	852	0.993	303.943
ref|NC_008596.1|:1742683-1743300	15	618	0.9337	5.85235
ref|NC_008596.1|:1743297-1744841	813	1545	0.9825	126.879
ref|NC_008596.1|:1748543-1750774	19568	2232	0.9969	2113.88
ref|NC_008596.1|:1751775-1752596	1138	822	0.9842	333.809
ref|NC_008596.1|:1752612-1753628	3069	1017	0.9931	727.618
ref|NC_008596.1|:1753643-1754680	1774	1038	0.9961	412.082
ref|NC_008596.1|:1755150-1756019	163	870	0.9126	45.1748
ref|NC_008596.1|:175555-176568	30	1014	0.7594	7.13364
ref|NC_008596.1|:1759434-1760915	104	1482	0.9197	16.9205
ref|NC_008596.1|:1761019-1761933	98	915	0.9902	25.8245
ref|NC_008596.1|:1761933-1762454	20	522	0.7893	9.2382
ref|NC_008596.1|:176579-178012	32	1434	0.742	5.38057
ref|NC_008596.1|:1766790-1767176	105	387	0.9974	65.4193
ref|NC_008596.1|:1767305-1768546	172	1242	0.9654	33.3914
ref|NC_008596.1|:1768749-1769849	200	1101	0.9537	43.7996
ref|NC_008596.1|:1769956-1770891	383	936	0.9797	98.6621
ref|NC_008596.1|:1785177-1786091	39	915	0.9464	10.2771
ref|NC_008596.1|:178631-179557	11	927	0.5502	2.86115
ref|NC_008596.1|:1787883-1788506	392	624	0.9279	151.471
ref|NC_008596.1|:1790726-1791835	6440	1110	0.9982	1398.91
ref|NC_008596.1|:1793829-1794374	5	546	0.5147	2.20803
ref|NC_008596.1|:1795223-1796407	414	1185	0.9806	84.2383
ref|NC_008596.1|:1796404-1797576	348	1173	0.9949	71.5334
ref|NC_008596.1|:179717-181450	40	1734	0.8224	5.5621
ref|NC_008596.1|:1797877-1798974	40	1098	0.8515	8.78386
ref|NC_008596.1|:1798971-1800500	44	1530	0.819	6.93408
ref|NC_008596.1|:1800501-1801760	18	1260	0.7127	3.44453
ref|NC_008596.1|:1808508-1810199	5	1692	0.2535	0.71252
ref|NC_008596.1|:1810196-1810891	2	696	0.2586	0.692865
ref|NC_008596.1|:1810894-1812399	2	1506	0.1195	0.320208
ref|NC_008596.1|:1812681-1812956	8	276	0.6486	6.9889
ref|NC_008596.1|:181519-182781	106	1263	0.9565	20.2363
ref|NC_008596.1|:1818047-1818370	1	324	0.2778	0.744188
ref|NC_008596.1|:1823395-1824546	15	1152	0.197	3.13954
ref|NC_008596.1|:1826089-1826988	2	900	0.1911	0.535815
ref|NC_008596.1|:1827585-1829000	462	1416	0.9901	78.6695
ref|NC_008596.1|:182884-183369	9	486	0.8189	4.46513
ref|NC_008596.1|:1829060-1830805	1005	1746	0.9977	138.787
ref|NC_008596.1|:1830802-1831677	191	876	0.992	52.5723
ref|NC_008596.1|:1832435-1833205	3	771	0.3502	0.938198
ref|NC_008596.1|:183366-184964	10	1599	0.5253	1.50792
ref|NC_008596.1|:1834732-1835823	848	1092	0.9945	187.241
ref|NC_008596.1|:1835832-1836980	812	1149	0.9809	170.398
ref|NC_008596.1|:1838767-1840137	10	1371	0.4836	1.75869
ref|NC_008596.1|:1840251-1840865	45	615	0.7902	17.6427
ref|NC_008596.1|:1840862-1841299	108	438	0.9909	59.4535
ref|NC_008596.1|:1841151-1841429	60	279	0.9319	51.8531
ref|NC_008596.1|:1843365-1844117	200	753	0.9973	64.0417
ref|NC_008596.1|:1844249-1844629	299	381	0.9948	189.223
ref|NC_008596.1|:184961-187780	68	2820	0.7574	5.81417
ref|NC_008596.1|:1850576-1850854	84	279	0.6487	72.5943
ref|NC_008596.1|:1850826-1852142	201	1317	0.9415	36.7992
ref|NC_008596.1|:1854610-1855083	23	474	0.6751	11.6998
ref|NC_008596.1|:1855136-1856500	103	1365	0.7194	18.1942
ref|NC_008596.1|:1857176-1857421	187	246	0.9878	183.288
ref|NC_008596.1|:1857437-1857826	627	390	0.9923	387.642
ref|NC_008596.1|:1857823-1858440	928	618	0.9968	362.065
ref|NC_008596.1|:1858494-1858793	512	300	0.9867	411.506
ref|NC_008596.1|:1859306-1859974	3940	669	0.9985	1420.03
ref|NC_008596.1|:1859971-1860186	1556	216	0.9861	1736.93
ref|NC_008596.1|:1862204-1863577	1122	1374	0.9854	196.895
ref|NC_008596.1|:1864669-1864974	3346	306	0.9967	2636.53
ref|NC_008596.1|:1868617-1869747	30	1131	0.2874	6.39567
ref|NC_008596.1|:1869761-1870345	2018	585	0.9983	831.75
ref|NC_008596.1|:1871258-1871512	1735	255	0.9529	1640.54
ref|NC_008596.1|:1871520-1871675	2153	156	0.9936	3327.72
ref|NC_008596.1|:1871713-1871970	3581	258	0.9961	3346.67
ref|NC_008596.1|:1872145-1872453	366	309	0.9935	285.595
ref|NC_008596.1|:1872888-1873895	1633	1008	0.9821	390.619
ref|NC_008596.1|:187782-188006	6	225	0.9911	6.42978
ref|NC_008596.1|:1879301-1880209	22	909	0.7646	5.83561
ref|NC_008596.1|:1880491-1880622	154	132	0.947	281.303
ref|NC_008596.1|:1880724-1881143	1170	420	0.9976	671.683
ref|NC_008596.1|:1881247-1881663	725	417	0.9928	419.208
ref|NC_008596.1|:1881660-1882412	1161	753	0.992	371.762
ref|NC_008596.1|:1882438-1882986	200	549	0.9945	87.8386
ref|NC_008596.1|:1890327-1890539	4	213	0.7653	4.52802
ref|NC_008596.1|:1892734-1893252	294	519	0.9961	136.586
ref|NC_008596.1|:1893955-1895181	317	1227	0.9682	62.2934
ref|NC_008596.1|:1895208-1895687	97	480	0.9833	48.7257
ref|NC_008596.1|:1896033-1897202	2267	1170	0.9983	467.19
ref|NC_008596.1|:1897225-1898037	5139	813	0.9988	1524.11
ref|NC_008596.1|:189944-190786	161	843	0.949	46.0496
ref|NC_008596.1|:1900308-1901291	148	984	0.9827	36.2655
ref|NC_008596.1|:1901315-1902184	242	870	0.9793	67.0693
ref|NC_008596.1|:19052-41623	499	22572	0.7774	5.33038
ref|NC_008596.1|:1906425-1906814	1454	390	0.9949	898.933
ref|NC_008596.1|:1907407-1907826	315	420	0.9619	180.838
ref|NC_008596.1|:1907957-1909375	787	1419	0.9479	133.727
ref|NC_008596.1|:1909372-1910454	122	1083	0.7433	27.1618
ref|NC_008596.1|:1910546-1911685	241	1140	0.9439	50.973
ref|NC_008596.1|:1913166-1914650	100	1485	0.9333	16.2368
ref|NC_008596.1|:1914807-1916039	60	1233	0.8759	11.7332
ref|NC_008596.1|:1916036-1916209	1	174	0.5172	1.38573
ref|NC_008596.1|:1916396-1917121	42	726	0.9573	13.9489
ref|NC_008596.1|:1928562-1929554	43	993	0.7372	10.4411
ref|NC_008596.1|:1931586-1932791	133	1206	0.9826	26.5908
ref|NC_008596.1|:1932788-1933810	78	1023	0.9619	18.3843
ref|NC_008596.1|:193685-194971	9	1287	0.4188	1.68613
ref|NC_008596.1|:1949753-1950385	54	633	0.8752	20.5692
ref|NC_008596.1|:1950437-1951123	898	687	0.9723	315.172
ref|NC_008596.1|:1951266-1952852	657	1587	0.9836	99.8197
ref|NC_008596.1|:195185-196567	11	1383	0.4121	1.91778
ref|NC_008596.1|:1952849-1954606	127	1758	0.9778	17.4186
ref|NC_008596.1|:1954646-1955299	68	654	0.9771	25.0703
ref|NC_008596.1|:1955596-1956288	1231	693	0.9885	428.304
ref|NC_008596.1|:1956525-1959386	1534	2862	0.9706	129.236
ref|NC_008596.1|:1960095-1961504	69	1410	0.7603	11.7993
ref|NC_008596.1|:1961567-1963423	406	1857	0.9855	52.7159
ref|NC_008596.1|:1963433-1963930	43	498	0.9759	20.8193
ref|NC_008596.1|:1963982-1965133	54	1152	0.7726	11.3024
ref|NC_008596.1|:1965203-1966459	3114	1257	0.9984	597.325
ref|NC_008596.1|:196658-197587	113	930	0.9613	29.297
ref|NC_008596.1|:1966654-1967082	53	429	0.9347	29.7883
ref|NC_008596.1|:1970515-1971303	1354	789	0.9594	413.78
ref|NC_008596.1|:1971300-1972799	749	1500	0.9953	120.398
ref|NC_008596.1|:1975509-1976741	33	1233	0.7388	6.45325
ref|NC_008596.1|:1976738-1977514	48	777	0.9279	14.8953
ref|NC_008596.1|:1977511-1978308	36	798	0.9236	10.8775
ref|NC_008596.1|:1978305-1978955	13	651	0.8372	4.81493
ref|NC_008596.1|:199157-200293	10	1137	0.2753	2.12064
ref|NC_008596.1|:1993004-1993930	35	927	0.8576	9.10366
ref|NC_008596.1|:1993927-1995030	243	1104	0.9946	53.0719
ref|NC_008596.1|:1995064-1995957	299	894	0.9821	80.642
ref|NC_008596.1|:1995965-1996249	39	285	0.9088	32.9949
ref|NC_008596.1|:1997014-1997673	3106	660	0.9955	1134.71
ref|NC_008596.1|:1997670-1997975	1185	306	0.9967	933.737
ref|NC_008596.1|:1998180-1998401	176	222	0.9955	191.156
ref|NC_008596.1|:1998476-1999975	1283	1500	0.9967	206.235
ref|NC_008596.1|:2002144-2002581	66	438	0.9498	36.3327
ref|NC_008596.1|:2002578-2002958	50	381	0.9816	31.6426
ref|NC_008596.1|:200304-201158	2	855	0.2105	0.564016
ref|NC_008596.1|:2005199-2005996	317	798	0.9699	95.782
ref|NC_008596.1|:2006011-2006712	72	702	0.9929	24.7299
ref|NC_008596.1|:2009771-2010469	448	699	0.9943	154.536
ref|NC_008596.1|:2010381-2010563	140	183	0.9891	184.461
ref|NC_008596.1|:201116-202087	6	972	0.4568	1.48838
ref|NC_008596.1|:2011602-2011841	340	240	0.9958	341.582
ref|NC_008596.1|:2012755-2013789	755	1035	0.9826	175.887
ref|NC_008596.1|:2013931-2015121	4385	1191	0.9992	887.739
ref|NC_008596.1|:2015158-2016012	1636	855	0.9906	461.365
ref|NC_008596.1|:2017285-2020422	25649	3138	0.9975	1970.81
ref|NC_008596.1|:2020443-2023706	17604	3264	0.9997	1300.44
ref|NC_008596.1|:202084-202866	3	783	0.2363	0.92382
ref|NC_008596.1|:2025002-2026096	178	1095	0.9881	39.1953
ref|NC_008596.1|:2026093-2027028	4599	936	0.9979	1184.72
ref|NC_008596.1|:2027837-2028406	4977	570	0.9965	2105.33
ref|NC_008596.1|:2028409-2029071	12427	663	0.9985	4519.4
ref|NC_008596.1|:2029125-2031275	3535	2151	0.9967	396.257
ref|NC_008596.1|:2031777-2032088	141	312	0.9904	108.966
ref|NC_008596.1|:2033351-2033593	4	243	0.5802	3.969
ref|NC_008596.1|:2035981-2037018	52	1038	0.9027	12.0791
ref|NC_008596.1|:2037115-2040126	2226	3012	0.9987	178.196
ref|NC_008596.1|:2040307-2040828	20	522	0.8985	9.2382
ref|NC_008596.1|:2040821-2041996	14	1176	0.6794	2.87044
ref|NC_008596.1|:2041993-2042538	15	546	0.9176	6.62409
ref|NC_008596.1|:204225-205163	8	939	0.3994	2.05424
ref|NC_008596.1|:2042589-2045987	55	3399	0.5843	3.90157
ref|NC_008596.1|:2046110-2047510	4	1401	0.2562	0.688414
ref|NC_008596.1|:2048646-2049275	37	630	0.946	14.1608
ref|NC_008596.1|:2050405-2050770	2	366	0.4918	1.31758
ref|NC_008596.1|:205190-206347	14	1158	0.5233	2.91506
ref|NC_008596.1|:2052753-2054381	9	1629	0.2879	1.33214
ref|NC_008596.1|:2054473-2055519	7	1047	0.4126	1.61205
ref|NC_008596.1|:2056647-2056991	5	345	0.7768	3.49445
ref|NC_008596.1|:2057028-2058071	38	1044	0.41	8.77629
ref|NC_008596.1|:2058068-2058811	14	744	0.6075	4.53715
ref|NC_008596.1|:2058811-2059836	94	1026	0.9435	22.0906
ref|NC_008596.1|:2059864-2061513	115	1650	0.9667	16.8051
ref|NC_008596.1|:2061539-2061880	47	342	0.9415	33.1359
ref|NC_008596.1|:206362-208134	102	1773	0.9058	13.8714
ref|NC_008596.1|:2063768-2065315	138	1548	0.9483	21.4949
ref|NC_008596.1|:2067763-2068695	9	933	0.4673	2.32589
ref|NC_008596.1|:2068955-2070055	10	1101	0.5359	2.18998
ref|NC_008596.1|:2070195-2070575	2	381	0.2362	1.26571
ref|NC_008596.1|:2070610-2071146	3	537	0.4134	1.34702
ref|NC_008596.1|:2071147-2072145	6	999	0.2553	1.44815
ref|NC_008596.1|:2073322-2074476	60	1155	0.8684	12.5256
ref|NC_008596.1|:2074476-2075642	76	1167	0.9632	15.7026
ref|NC_008596.1|:2075672-2076505	38	834	0.94	10.9861
ref|NC_008596.1|:2076502-2076633	4	132	0.8712	7.30657
ref|NC_008596.1|:2077513-2078376	904	864	0.9977	252.28
ref|NC_008596.1|:2078514-2080274	353	1761	0.983	48.3329
ref|NC_008596.1|:2080271-2081164	107	894	0.9732	28.8585
ref|NC_008596.1|:2088924-2089604	283	681	0.9956	100.2
ref|NC_008596.1|:2091191-2092510	8	1320	0.4333	1.46131
ref|NC_008596.1|:2092507-2093262	3	756	0.3571	0.956813
ref|NC_008596.1|:2096408-2097154	21	747	0.6948	6.77839
ref|NC_008596.1|:2098884-2100914	11	2031	0.4062	1.3059
ref|NC_008596.1|:2101118-2102572	8	1455	0.3278	1.32573
ref|NC_008596.1|:2102587-2103825	8	1239	0.3931	1.55685
ref|NC_008596.1|:2103822-2104766	10	945	0.5926	2.5515
ref|NC_008596.1|:2104783-2105565	34	783	0.9336	10.47
ref|NC_008596.1|:2105584-2106414	221	831	0.9759	64.1237
ref|NC_008596.1|:2108966-2109559	37	594	0.8687	15.0191
ref|NC_008596.1|:2109768-2110526	124	759	0.9789	39.392
ref|NC_008596.1|:2111627-2112715	12	1089	0.416	2.65694
ref|NC_008596.1|:2112758-2113684	245	927	0.9978	63.7256
ref|NC_008596.1|:2115046-2116035	233	990	0.898	56.7477
ref|NC_008596.1|:2116080-2117639	972	1560	0.9923	150.234
ref|NC_008596.1|:2118476-2118826	7	351	0.8376	4.8086
ref|NC_008596.1|:212103-212558	51	456	0.9671	26.967
ref|NC_008596.1|:2121141-2121749	5	609	0.6125	1.97961
ref|NC_008596.1|:2121822-2123135	483	1314	0.9871	88.6297
ref|NC_008596.1|:2123135-2124499	1339	1365	0.989	236.524
ref|NC_008596.1|:2124514-2125188	112	675	0.9837	40.0075
ref|NC_008596.1|:2125208-2126242	54	1035	0.7053	12.58
ref|NC_008596.1|:2127094-2127675	11	582	0.8677	4.55719
ref|NC_008596.1|:2144836-2145471	2481	636	0.978	940.583
ref|NC_008596.1|:2155501-2156478	874	978	0.9959	215.477
ref|NC_008596.1|:2160227-2160346	7	120	0.8833	14.0652
ref|NC_008596.1|:2161210-2161590	202	381	0.9554	127.836
ref|NC_008596.1|:2163153-2164259	420	1107	0.9874	91.4807
ref|NC_008596.1|:2164249-2165229	311	981	0.9929	76.4397
ref|NC_008596.1|:2165307-2165747	71	441	0.9342	38.8193
ref|NC_008596.1|:2165793-2166482	95	690	0.9087	33.1973
ref|NC_008596.1|:2166483-2167379	107	897	0.9443	28.762
ref|NC_008596.1|:2167390-2167875	46	486	0.9465	22.8218
ref|NC_008596.1|:2168040-2169143	268	1104	0.942	58.532
ref|NC_008596.1|:216912-217814	10	903	0.515	2.67018
ref|NC_008596.1|:2171219-2172142	81	924	0.9589	21.1369
ref|NC_008596.1|:217828-218724	241	897	0.9576	64.7817
ref|NC_008596.1|:2183185-2184645	157	1461	0.6968	25.9106
ref|NC_008596.1|:2185414-2186352	9	939	0.5836	2.31102
ref|NC_008596.1|:2186345-2187502	7	1158	0.4188	1.45753
ref|NC_008596.1|:2187612-2188592	69	981	0.8736	16.9593
ref|NC_008596.1|:2188645-2189190	1207	546	0.9927	533.018
ref|NC_008596.1|:2189268-2189852	6466	585	0.9983	2665.06
ref|NC_008596.1|:2189849-2190382	6359	534	0.9963	2871.28
ref|NC_008596.1|:2192581-2193051	29	471	0.9151	14.8458
ref|NC_008596.1|:2193073-2193858	45	786	0.9338	13.8044
ref|NC_008596.1|:2193860-2195017	147	1158	0.9473	30.6081
ref|NC_008596.1|:2195157-2197775	25	2619	0.4116	2.30161
ref|NC_008596.1|:219598-221238	112	1641	0.9695	16.4565
ref|NC_008596.1|:2202762-2203508	32	747	0.834	10.329
ref|NC_008596.1|:2203799-2204158	13	360	0.825	8.707
ref|NC_008596.1|:2204236-2204883	36	648	0.9815	13.3954
ref|NC_008596.1|:2205039-2205167	1	129	0.6977	1.86912
ref|NC_008596.1|:2210186-2211820	188	1635	0.9566	27.7248
ref|NC_008596.1|:2211817-2213085	41	1269	0.8739	7.79022
ref|NC_008596.1|:221243-222139	105	897	0.9911	28.2244
ref|NC_008596.1|:2214785-2215036	1	252	0.3571	0.956813
ref|NC_008596.1|:2215051-2215749	43	699	0.927	14.8327
ref|NC_008596.1|:2217440-2221084	9	3645	0.2222	0.59535
ref|NC_008596.1|:2222742-2224376	18	1635	0.5291	2.6545
ref|NC_008596.1|:2224483-2224938	8	456	0.8377	4.23012
ref|NC_008596.1|:2228863-2229687	11	825	0.7006	3.21489
ref|NC_008596.1|:2229760-2230743	35	984	0.8293	8.57631
ref|NC_008596.1|:2230794-2231729	22	936	0.7115	5.66728
ref|NC_008596.1|:2231876-2232784	10	909	0.5325	2.65255
ref|NC_008596.1|:2232790-2233644	11	855	0.7392	3.10209
ref|NC_008596.1|:2237715-2238554	23	840	0.8798	6.60201
ref|NC_008596.1|:2238574-2240016	35	1443	0.7914	5.8483
ref|NC_008596.1|:2240142-2240876	64	735	0.9646	20.9952
ref|NC_008596.1|:2241113-2241976	5	864	0.3356	1.39535
ref|NC_008596.1|:2241973-2243007	6	1035	0.3874	1.39778
ref|NC_008596.1|:2243141-2244442	19	1302	0.5422	3.5186
ref|NC_008596.1|:2244650-2245630	6	981	0.369	1.47472
ref|NC_008596.1|:2250029-2250721	158	693	0.9856	54.9733
ref|NC_008596.1|:2250877-2253087	794	2211	0.995	86.5883
ref|NC_008596.1|:225160-227712	8	2553	0.219	0.755556
ref|NC_008596.1|:2253121-2253447	109	327	0.9817	80.3723
ref|NC_008596.1|:2256454-2257758	33	1305	0.8897	6.09721
ref|NC_008596.1|:2258412-2259011	56	600	0.9367	22.5042
ref|NC_008596.1|:2262515-2263351	2	837	0.2151	0.576146
ref|NC_008596.1|:2263348-2263971	6	624	0.2901	2.31843
ref|NC_008596.1|:2263968-2265989	32	2022	0.226	3.8159
ref|NC_008596.1|:2265986-2267656	28	1671	0.8007	4.04026
ref|NC_008596.1|:2271168-2271569	10	402	0.7438	5.99793
ref|NC_008596.1|:2271642-2272415	10	774	0.6757	3.11521
ref|NC_008596.1|:2274343-2275170	137	828	0.994	39.8949
ref|NC_008596.1|:2280439-2281332	144	894	0.981	38.8376
ref|NC_008596.1|:2281354-2281806	225	453	0.9603	119.76
ref|NC_008596.1|:2281948-2283312	38	1365	0.6718	6.71241
ref|NC_008596.1|:2283309-2284205	6	897	0.3712	1.61282
ref|NC_008596.1|:2286455-2287189	21	735	0.7986	6.88905
ref|NC_008596.1|:2287186-2288409	99	1224	0.8807	19.5021
ref|NC_008596.1|:2288417-2289610	80	1194	0.9606	16.1552
ref|NC_008596.1|:2289614-2290282	30	669	0.9043	10.8124
ref|NC_008596.1|:2292544-2293488	4	945	0.2709	1.0206
ref|NC_008596.1|:2293527-2294720	77	1194	0.8702	15.5494
ref|NC_008596.1|:230210-232255	5	2046	0.2199	0.58924
ref|NC_008596.1|:2302131-2303000	2	870	0.2069	0.554292
ref|NC_008596.1|:2303045-2304229	234	1185	0.9873	47.613
ref|NC_008596.1|:2305317-2306081	6	765	0.5647	1.89111
ref|NC_008596.1|:2306091-2306888	8	798	0.5777	2.41721
ref|NC_008596.1|:2307025-2307846	10	822	0.3041	2.9333
ref|NC_008596.1|:2307861-2309111	12	1251	0.6475	2.31287
ref|NC_008596.1|:2309115-2310743	4	1629	0.221	0.592061
ref|NC_008596.1|:2310740-2311594	4	855	0.2912	1.12803
ref|NC_008596.1|:2312674-2313864	10	1191	0.6457	2.02449
ref|NC_008596.1|:2316524-2318806	16	2283	0.3268	1.68982
ref|NC_008596.1|:2318803-2320329	3	1527	0.1316	0.473707
ref|NC_008596.1|:2322534-2324021	9	1488	0.3978	1.45837
ref|NC_008596.1|:232728-233168	10	441	0.8889	5.4675
ref|NC_008596.1|:2327539-2327985	3	447	0.4183	1.61823
ref|NC_008596.1|:2328800-2329819	8	1020	0.5088	1.89111
ref|NC_008596.1|:2329816-2330946	283	1131	0.9204	60.3325
ref|NC_008596.1|:2333298-2333648	13	351	0.9003	8.93026
ref|NC_008596.1|:2333717-2335201	6	1485	0.3636	0.97421
ref|NC_008596.1|:2335507-2336553	4	1047	0.2865	0.921172
ref|NC_008596.1|:2338240-2339292	2	1053	0.1709	0.457962
ref|NC_008596.1|:2339303-2340538	31	1236	0.6707	6.04743
ref|NC_008596.1|:2344455-2345024	8	570	0.4772	3.3841
ref|NC_008596.1|:2345095-2346066	37	972	0.9146	9.17832
ref|NC_008596.1|:2346098-2347705	65	1608	0.9496	9.74664
ref|NC_008596.1|:2347746-2348543	19	798	0.7055	5.74088
ref|NC_008596.1|:2348549-2348812	41	264	0.8636	37.4462
ref|NC_008596.1|:2350076-2350963	66	888	0.9617	17.9209
ref|NC_008596.1|:2350975-2352150	115	1176	0.926	23.5786
ref|NC_008596.1|:2352162-2352983	87	822	0.9501	25.5197
ref|NC_008596.1|:235408-235785	45	378	0.8333	28.7044
ref|NC_008596.1|:2354278-2356566	167	2289	0.976	17.5913
ref|NC_008596.1|:2356566-2356826	23	261	0.9732	21.2478
ref|NC_008596.1|:2356823-2357926	109	1104	0.9221	23.8059
ref|NC_008596.1|:235782-236060	11	279	0.9068	9.5064
ref|NC_008596.1|:2357919-2358992	164	1074	0.9823	36.8186
ref|NC_008596.1|:2362387-2363154	11	768	0.6771	3.4535
ref|NC_008596.1|:2363217-2364947	121	1731	0.7423	16.8545
ref|NC_008596.1|:2420692-2421201	2	510	0.3529	0.945556
ref|NC_008596.1|:2421207-2422448	30	1242	0.6369	5.82408
ref|NC_008596.1|:242603-243397	2955	795	0.9635	896.227
ref|NC_008596.1|:2432570-2433361	4514	792	0.9962	1374.24
ref|NC_008596.1|:2433444-2434385	5488	942	0.9989	1404.72
ref|NC_008596.1|:2434550-2435293	114	744	0.9597	36.9453
ref|NC_008596.1|:2435295-2435942	14	648	0.8241	5.20932
ref|NC_008596.1|:2436064-2436912	3	849	0.1307	0.852003
ref|NC_008596.1|:2437787-2438995	595	1209	0.9603	118.664
ref|NC_008596.1|:2438992-2440062	533	1071	0.9869	119.996
ref|NC_008596.1|:2440088-2441098	99	1011	0.9565	23.6109
ref|NC_008596.1|:2443172-2445277	6177	2106	0.9962	707.208
ref|NC_008596.1|:2446108-2446407	62	300	0.95	49.8308
ref|NC_008596.1|:2446404-2447888	419	1485	0.9973	68.0323
ref|NC_008596.1|:244773-245267	342	495	0.9879	166.59
ref|NC_008596.1|:2447932-2448964	301	1033	0.9923	70.2577
ref|NC_008596.1|:2449026-2450537	2444	1512	0.9927	389.742
ref|NC_008596.1|:2452620-2453462	402	843	0.9905	114.981
ref|NC_008596.1|:2454205-2456061	3814	1857	0.9968	495.218
ref|NC_008596.1|:2456125-2456637	743	513	0.9786	349.22
ref|NC_008596.1|:2456694-2457707	5937	1014	0.999	1411.75
ref|NC_008596.1|:2460414-2462000	961	1587	0.988	146.007
ref|NC_008596.1|:2461997-2463019	1487	1023	0.9941	350.48
ref|NC_008596.1|:246357-247199	67	843	0.9703	19.1635
ref|NC_008596.1|:2464399-2465580	114	1182	0.9602	23.2549
ref|NC_008596.1|:2465631-2466410	1297	780	0.991	400.934
ref|NC_008596.1|:2466407-2467867	1126	1461	0.9897	185.83
ref|NC_008596.1|:2469194-2470648	11620	1455	0.9979	1925.62
ref|NC_008596.1|:2470672-2471265	6551	594	0.9949	2659.19
ref|NC_008596.1|:2471469-2472095	4368	627	0.9936	1679.74
ref|NC_008596.1|:247214-248173	88	960	0.9906	22.1024
ref|NC_008596.1|:2476113-2477108	371	996	0.9869	89.8136
ref|NC_008596.1|:2477113-2478222	446	1110	0.9883	96.8812
ref|NC_008596.1|:2478371-2479492	161	1122	0.9545	34.5988
ref|NC_008596.1|:2480440-2481453	121	1014	0.9882	28.7723
ref|NC_008596.1|:2481480-2482163	469	684	0.9883	165.327
ref|NC_008596.1|:248214-248957	1339	744	0.9852	433.946
ref|NC_008596.1|:2482174-2482803	615	630	0.9937	235.376
ref|NC_008596.1|:2482984-2484648	202	1665	0.8637	29.2526
ref|NC_008596.1|:2484645-2486906	655	2262	0.9982	69.8194
ref|NC_008596.1|:2486903-2487607	110	705	0.9234	37.6211
ref|NC_008596.1|:2488188-2488766	23	579	0.8722	9.57805
ref|NC_008596.1|:248954-249436	1355	483	0.9669	676.425
ref|NC_008596.1|:2490579-2491631	99	1053	0.9658	22.6691
ref|NC_008596.1|:2491665-2492393	1105	729	0.9945	365.479
ref|NC_008596.1|:2492393-2493025	103	633	0.9068	39.2339
ref|NC_008596.1|:2493061-2496444	2217	3384	0.9991	157.966
ref|NC_008596.1|:249456-250112	1383	657	0.9985	507.557
ref|NC_008596.1|:2496486-2496995	78	510	0.9412	36.8767
ref|NC_008596.1|:2497021-2497497	50	477	0.9853	25.2743
ref|NC_008596.1|:2497580-2498158	1381	579	0.9948	575.099	2415
ref|NC_008596.1|:2498281-2499018	2048	738	0.9959	669.116
ref|NC_008596.1|:2499088-2499699	1479	612	0.9951	582.699
ref|NC_008596.1|:2499696-2500388	762	693	0.9784	265.124
ref|NC_008596.1|:2500395-2501252	176	858	0.9918	49.4599
ref|NC_008596.1|:2502168-2502587	138	420	0.9762	79.2241
ref|NC_008596.1|:2502584-2502880	18	297	0.8822	14.6131
ref|NC_008596.1|:2502907-2506494	400	3588	0.9607	26.8804
ref|NC_008596.1|:2506567-2508042	442	1476	0.9898	72.2044
ref|NC_008596.1|:2508282-2509631	69	1350	0.9022	12.3238
ref|NC_008596.1|:2509665-2510003	198	339	0.9233	140.829
ref|NC_008596.1|:2510091-2512565	243	2475	0.9846	23.6733
ref|NC_008596.1|:2513512-2514516	15	1005	0.7095	3.59876
ref|NC_008596.1|:2514582-2516150	940	1569	0.9879	144.455
ref|NC_008596.1|:2516150-2517226	232	1077	0.9926	51.9398
ref|NC_008596.1|:2519128-2519562	88	435	0.9241	48.7777
ref|NC_008596.1|:2519767-2520237	346	471	0.9851	177.126
ref|NC_008596.1|:2520258-2520488	92	231	0.9784	96.0292
ref|NC_008596.1|:2520523-2521044	272	522	0.9789	125.639
ref|NC_008596.1|:2521059-2521736	66	678	0.8909	23.4716
ref|NC_008596.1|:2523015-2523356	242	342	0.9795	170.615
ref|NC_008596.1|:2523424-2524293	182	870	0.9851	50.4405
ref|NC_008596.1|:2524304-2525122	68	819	0.801	20.0195
ref|NC_008596.1|:2525199-2525504	70	306	0.9346	55.1575
ref|NC_008596.1|:2530003-2531496	1358	1494	0.9993	219.168
ref|NC_008596.1|:2531510-2532895	1231	1386	0.9993	214.152
ref|NC_008596.1|:2533009-2533785	74	777	0.9743	22.9635
ref|NC_008596.1|:2533824-2534033	10	210	0.7905	11.4818
ref|NC_008596.1|:2534312-2535046	29	735	0.819	9.51346
ref|NC_008596.1|:2535043-2535504	57	462	0.9156	29.7482
ref|NC_008596.1|:2536199-2537197	17	999	0.3924	4.10309
ref|NC_008596.1|:253688-254257	13	570	0.7702	5.49916
ref|NC_008596.1|:2537542-2538522	21	981	0.736	5.16152
ref|NC_008596.1|:2538553-2539353	24	801	0.8677	7.22448
ref|NC_008596.1|:2539350-2540198	12	849	0.5065	3.40801
ref|NC_008596.1|:2540195-2540983	13	789	0.621	3.97278
ref|NC_008596.1|:2540980-2543313	39	2334	0.7005	4.02895
ref|NC_008596.1|:254330-257482	107	3153	0.666	8.18253
ref|NC_008596.1|:2543310-2544191	14	882	0.61	3.82725
ref|NC_008596.1|:2544178-2544684	19	507	0.7416	9.03594
ref|NC_008596.1|:2544747-2545967	20	1221	0.6372	3.9495
ref|NC_008596.1|:2546004-2547203	29	1200	0.64	5.82699
ref|NC_008596.1|:2547242-2549401	173	2160	0.9477	19.3117
ref|NC_008596.1|:2549414-2550649	106	1236	0.9401	20.6783
ref|NC_008596.1|:2550646-2551455	37	810	0.7148	11.014
ref|NC_008596.1|:2556536-2557012	7	477	0.8595	3.5384
ref|NC_008596.1|:2558654-2559433	35	780	0.85	10.8193
ref|NC_008596.1|:2562958-2563698	38	741	0.9717	12.365
ref|NC_008596.1|:2563709-2564953	44	1245	0.8867	8.5214
ref|NC_008596.1|:2565001-2565369	14	369	0.7886	9.14807
ref|NC_008596.1|:2565362-2566084	37	723	0.9862	12.3393
ref|NC_008596.1|:2568753-2570159	34	1407	0.8159	5.82656
ref|NC_008596.1|:2571561-2573021	250	1461	0.9651	41.2589
ref|NC_008596.1|:2574544-2577402	118	2859	0.9311	9.95166
ref|NC_008596.1|:2581723-2582772	9	1050	0.4514	2.06672
ref|NC_008596.1|:2582769-2584172	23	1404	0.614	3.94992
ref|NC_008596.1|:2584169-2584669	4	501	0.5749	1.92508
ref|NC_008596.1|:2584688-2585911	67	1224	0.9542	13.1984
ref|NC_008596.1|:259367-259672	466	306	0.9837	367.191
ref|NC_008596.1|:2593697-2595151	11	1455	0.4584	1.82288
ref|NC_008596.1|:2596370-2597242	102	873	0.9359	28.1717
ref|NC_008596.1|:2597267-2598430	63	1164	0.9287	13.0501
ref|NC_008596.1|:2598528-2599364	94	837	0.7491	27.0788
ref|NC_008596.1|:260053-261282	30	1230	0.8138	5.8809
ref|NC_008596.1|:2601428-2602330	92	903	0.969	24.5656
ref|NC_008596.1|:2602327-2603208	138	882	0.9376	37.7258
ref|NC_008596.1|:2604918-2605793	6689	876	0.9966	1841.13
ref|NC_008596.1|:2605809-2606636	3803	828	0.9976	1107.45
ref|NC_008596.1|:2606795-2608255	126	1461	0.9624	20.7945
ref|NC_008596.1|:2608371-2609555	2	1185	0.1519	0.406948
ref|NC_008596.1|:2610123-2610845	6	723	0.5491	2.00097
ref|NC_008596.1|:2610917-2612377	25	1461	0.3977	4.12589
ref|NC_008596.1|:2612646-2614619	7	1974	0.2558	0.855024
ref|NC_008596.1|:261440-262480	1176	1041	0.9232	272.386
ref|NC_008596.1|:2618774-2619349	21	576	0.7674	8.79072
ref|NC_008596.1|:2619436-2619741	7	306	0.5163	5.51575
ref|NC_008596.1|:2619738-2620601	3	864	0.2326	0.837211
ref|NC_008596.1|:2620637-2621404	11	768	0.7005	3.4535
ref|NC_008596.1|:2621453-2622208	16	756	0.7421	5.103
ref|NC_008596.1|:2622262-2623653	32	1392	0.8671	5.54292
ref|NC_008596.1|:2624-3778	448	1155	0.9983	93.5241
ref|NC_008596.1|:2624131-2624811	12	681	0.7019	4.24876
ref|NC_008596.1|:2624947-2625693	343	747	0.9906	110.714
ref|NC_008596.1|:2625741-2626298	359	558	0.9982	155.127
ref|NC_008596.1|:2626299-2627177	581	879	0.9989	159.373
ref|NC_008596.1|:2628197-2629090	286	894	0.9765	77.1358
ref|NC_008596.1|:2629087-2630205	1743	1119	0.9991	375.573
ref|NC_008596.1|:2632377-2633153	3	777	0.2587	0.930953
ref|NC_008596.1|:2633198-2634526	6	1329	0.2957	1.08856
ref|NC_008596.1|:2634530-2635594	15	1065	0.6883	3.39601
ref|NC_008596.1|:2642713-2643969	25	1257	0.646	4.79548
ref|NC_008596.1|:2645963-2646667	2	705	0.2553	0.68402
ref|NC_008596.1|:264607-265227	24	621	0.8615	9.31853
ref|NC_008596.1|:2646676-2647914	6	1239	0.2906	1.16764
ref|NC_008596.1|:2650397-2651911	7	1515	0.3492	1.11407
ref|NC_008596.1|:2651913-2652845	2	933	0.1929	0.516864
ref|NC_008596.1|:265224-265913	41	690	0.9594	14.3272
ref|NC_008596.1|:2655727-2656023	28	297	0.9865	22.7316
ref|NC_008596.1|:2657470-2658036	269	567	0.9665	114.392
ref|NC_008596.1|:2660026-2661222	282	1197	0.9766	56.8045
ref|NC_008596.1|:2661219-2662439	1047	1221	0.9918	206.756
ref|NC_008596.1|:2662456-2663622	923	1167	0.9974	190.703
ref|NC_008596.1|:2663721-2664533	85	813	0.8118	25.209
ref|NC_008596.1|:2665175-2665783	73	609	0.9688	28.9024
ref|NC_008596.1|:2665920-2667740	613	1821	0.9852	81.1668
ref|NC_008596.1|:2667790-2668377	171	588	0.9864	70.1207
ref|NC_008596.1|:2668898-2669755	170	858	0.9767	47.7737
ref|NC_008596.1|:2669752-2671242	153	1491	0.9598	24.7424
ref|NC_008596.1|:2671766-2672536	21	771	0.9598	6.56739
ref|NC_008596.1|:2672585-2673241	18	657	0.8417	6.60594
ref|NC_008596.1|:2673315-2673878	129	564	0.9752	55.1491
ref|NC_008596.1|:2677864-2679237	1019	1374	0.9898	178.82
ref|NC_008596.1|:2679224-2679973	383	750	0.98	123.13
ref|NC_008596.1|:2679970-2681325	321	1356	0.9484	57.0786
ref|NC_008596.1|:2681364-2682137	247	774	0.9922	76.9456
ref|NC_008596.1|:2682163-2682897	268	735	0.9741	87.9175
ref|NC_008596.1|:2683715-2684461	12	747	0.7778	3.87336
ref|NC_008596.1|:2685015-2686217	10	1203	0.6442	2.0043
ref|NC_008596.1|:2686214-2686618	17	405	0.9333	10.121
ref|NC_008596.1|:2687544-2687846	22	303	0.8482	17.5068
ref|NC_008596.1|:2687927-2688613	42	687	0.984	14.7408
ref|NC_008596.1|:2688610-2688948	34	339	0.9499	24.1828
ref|NC_008596.1|:2688950-2689729	37	780	0.8769	11.4376
ref|NC_008596.1|:2689726-2690475	56	750	0.972	18.0034
ref|NC_008596.1|:2693158-2694690	2487	1533	0.9961	391.166
ref|NC_008596.1|:2694704-2695177	622	474	0.9916	316.402
ref|NC_008596.1|:2695174-2697057	735	1884	0.9931	94.0663
ref|NC_008596.1|:2697091-2697684	358	594	0.9815	145.32
ref|NC_008596.1|:2697720-2699096	528	1377	0.9775	92.4544
ref|NC_008596.1|:2699162-2700370	239	1209	0.9801	47.665
ref|NC_008596.1|:2700404-2701951	1842	1548	0.9922	286.91
ref|NC_008596.1|:2701968-2702672	170	705	0.9645	58.1417
ref|NC_008596.1|:2702707-2704464	479	1758	0.9932	65.6968
ref|NC_008596.1|:2705700-2706245	183	546	0.9835	80.8139
ref|NC_008596.1|:2706242-2707273	792	1032	0.9942	185.043
ref|NC_008596.1|:2707322-2707672	248	351	0.9801	170.362
ref|NC_008596.1|:2708747-2710579	4344	1833	0.9984	571.419
ref|NC_008596.1|:2710579-2711049	1689	471	0.9915	864.642
ref|NC_008596.1|:2711052-2712074	1190	1023	0.9941	280.478
ref|NC_008596.1|:2712067-2713434	50	1368	0.9488	8.81275
ref|NC_008596.1|:2718150-2719415	14	1266	0.3286	2.66638
ref|NC_008596.1|:2719412-2720602	3	1191	0.2267	0.607347
ref|NC_008596.1|:2720599-2721432	15	834	0.6871	4.33663
ref|NC_008596.1|:2723196-2723471	20	276	0.7935	17.4722
ref|NC_008596.1|:2723468-2724031	66	564	0.8865	28.2158
ref|NC_008596.1|:2727996-2728961	883	966	0.9907	220.4
ref|NC_008596.1|:2728958-2729623	182	666	0.9595	65.8908
ref|NC_008596.1|:2729620-2730531	372	912	0.9956	98.3503
ref|NC_008596.1|:273263-273844	21	582	0.8694	8.70009
ref|NC_008596.1|:2733807-2734784	374	978	0.9734	92.2063
ref|NC_008596.1|:2734886-2735155	397	270	0.8593	354.531
ref|NC_008596.1|:2735260-2735667	98	408	0.9314	57.9153
ref|NC_008596.1|:2735997-2738288	8433	2292	0.9996	887.146
ref|NC_008596.1|:2738311-2739615	804	1305	0.9954	148.55
ref|NC_008596.1|:2739634-2740515	305	882	0.9943	83.3794
ref|NC_008596.1|:274044-274394	612	351	0.9943	420.409
ref|NC_008596.1|:2741778-2742293	21	516	0.9632	9.8129
ref|NC_008596.1|:2743220-2743516	24	297	0.9832	19.4842
ref|NC_008596.1|:274400-275140	204	741	0.946	66.3804
ref|NC_008596.1|:2745690-2746427	109	738	0.9783	35.6121
ref|NC_008596.1|:2746424-2746891	64	468	0.9466	32.9733
ref|NC_008596.1|:2746888-2747343	24	456	0.8399	12.6904
ref|NC_008596.1|:2747354-2747815	31	462	0.9675	16.1788
ref|NC_008596.1|:2749543-2750343	522	801	0.98	157.132
ref|NC_008596.1|:2750372-2750836	74	465	0.9376	38.3713
ref|NC_008596.1|:2750910-2751554	6	645	0.4744	2.24295
ref|NC_008596.1|:275161-276513	208	1353	0.9763	37.0675
ref|NC_008596.1|:2751938-2753338	2	1401	0.1285	0.344207
ref|NC_008596.1|:2756022-2757218	2417	1197	0.9925	486.867
ref|NC_008596.1|:2759690-2760487	115	798	0.9561	34.7474
ref|NC_008596.1|:2760518-2761270	82	753	0.9535	26.2571
ref|NC_008596.1|:2761296-2762198	2128	903	0.99	568.213
ref|NC_008596.1|:2762206-2763882	1184	1677	0.9946	170.234
ref|NC_008596.1|:2765524-2768304	5530	2781	0.9281	479.459
ref|NC_008596.1|:2768903-2769508	144	606	0.9769	57.2951
ref|NC_008596.1|:2769486-2769974	55	489	0.8466	27.1195
ref|NC_008596.1|:2770097-2770435	510	339	0.9941	362.742
ref|NC_008596.1|:2770675-2771514	4743	840	0.9976	1361.45
ref|NC_008596.1|:2771533-2772369	2432	837	0.9976	700.593
ref|NC_008596.1|:2773253-2774425	100	1173	0.6675	20.5556
ref|NC_008596.1|:2774435-2774629	10	195	0.8718	12.365
ref|NC_008596.1|:2774673-2774876	30	204	0.8922	35.4584
ref|NC_008596.1|:2780291-2780443	2	153	0.6078	3.15185
ref|NC_008596.1|:279235-280374	204	1140	0.9149	43.1472
ref|NC_008596.1|:2792363-2793412	14906	1050	0.999	3422.94
ref|NC_008596.1|:2793381-2793947	9015	567	0.9982	3833.63
ref|NC_008596.1|:2797337-2798875	432	1539	0.9864	67.6819
ref|NC_008596.1|:2801006-2801893	18	888	0.7995	4.8875
ref|NC_008596.1|:2801903-2802589	20	687	0.4323	7.01941
ref|NC_008596.1|:2802586-2803494	47	909	0.9549	12.467
ref|NC_008596.1|:2803499-2804374	380	876	0.9463	104.594
ref|NC_008596.1|:2804420-2805832	367	1413	0.9929	62.6255
ref|NC_008596.1|:2810192-2812627	1542	2436	0.9992	152.628
ref|NC_008596.1|:2813632-2814189	1843	558	0.9982	796.377
ref|NC_008596.1|:2814351-2814803	5290	453	0.9978	2815.69
ref|NC_008596.1|:2820136-2821314	897	1179	0.9822	183.445
ref|NC_008596.1|:2823878-2824114	254	237	0.9916	258.412
ref|NC_008596.1|:2825532-2825897	1638	366	0.9399	1079.1
ref|NC_008596.1|:2826103-2826228	2	126	0.7302	3.82725
ref|NC_008596.1|:2828808-2829659	42	852	0.9249	11.886
ref|NC_008596.1|:2830449-2830751	50	303	0.9538	39.7883
ref|NC_008596.1|:2831277-2831741	602	465	0.972	312.156
ref|NC_008596.1|:2831738-2832532	97	795	0.9786	29.4193
ref|NC_008596.1|:2833409-2833780	577	372	0.9489	373.99
ref|NC_008596.1|:2833777-2834520	244	744	0.9906	79.076
ref|NC_008596.1|:2836004-2837998	81	1995	0.9268	9.78971
ref|NC_008596.1|:2837995-2839188	226	1194	0.9891	45.6385
ref|NC_008596.1|:2840636-2841931	241	1296	0.9985	44.8373
ref|NC_008596.1|:2841956-2843872	1420	1917	0.9932	178.605
ref|NC_008596.1|:2843910-2844824	256	915	0.9902	67.46
ref|NC_008596.1|:2846805-2847866	128	1062	0.9548	29.0612
ref|NC_008596.1|:2847863-2849224	115	1362	0.9427	20.3586
ref|NC_008596.1|:2849229-2849924	279	696	0.9871	96.6546
ref|NC_008596.1|:2849980-2850276	209	297	0.9832	169.675
ref|NC_008596.1|:285164-286186	34	1023	0.87	8.01366
ref|NC_008596.1|:2854529-2855566	69	1038	0.9326	16.028
ref|NC_008596.1|:2857979-2859376	363	1398	0.9528	62.6076
ref|NC_008596.1|:2860101-2861342	72	1242	0.9243	13.9778
ref|NC_008596.1|:2861362-2862573	31	1212	0.7327	6.16718
ref|NC_008596.1|:286183-287649	79	1467	0.9489	12.9845
ref|NC_008596.1|:2863788-2864840	534	1053	0.9905	122.276
ref|NC_008596.1|:2867294-2867707	26	414	0.8575	15.1426
ref|NC_008596.1|:2868002-2869096	86	1095	0.8886	18.937
ref|NC_008596.1|:2869035-2869382	5	348	0.6437	3.46432
ref|NC_008596.1|:2871045-2871920	10	876	0.4578	2.75248
ref|NC_008596.1|:2871947-2872393	4	447	0.6018	2.15765
ref|NC_008596.1|:2872390-2873601	8	1212	0.2723	1.59153
ref|NC_008596.1|:2875590-2876747	10	1158	0.6295	2.08218
ref|NC_008596.1|:287807-289633	1050	1827	0.9874	138.573
ref|NC_008596.1|:2880208-2880504	2	297	0.6061	1.62368
ref|NC_008596.1|:2882879-2884048	119	1170	0.9521	24.5239
ref|NC_008596.1|:2896046-2898433	669	2388	0.9912	67.5491
ref|NC_008596.1|:289749-290651	208	903	0.9779	55.5397
ref|NC_008596.1|:2898445-2898927	52	483	0.9772	25.9588
ref|NC_008596.1|:2899010-2901400	3874	2391	0.9987	390.668
ref|NC_008596.1|:290685-292199	45	1515	0.8528	7.16189
ref|NC_008596.1|:2913021-2913422	5	402	0.6468	2.99897
ref|NC_008596.1|:2913508-2913930	208	423	0.974	118.563
ref|NC_008596.1|:2915518-2916330	6	813	0.5178	1.77946
ref|NC_008596.1|:2917214-2918401	8	1188	0.383	1.62368
ref|NC_008596.1|:2918398-2919429	8	1032	0.5795	1.86912
ref|NC_008596.1|:2919429-2920505	6	1077	0.2507	1.34327
ref|NC_008596.1|:2920508-2921965	18	1458	0.5748	2.97675
ref|NC_008596.1|:2921962-2923152	4	1191	0.1889	0.809796
ref|NC_008596.1|:292201-293106	33	906	0.8974	8.7824
ref|NC_008596.1|:2923152-2924639	6	1488	0.2917	0.972246
ref|NC_008596.1|:2926271-2926948	2	678	0.264	0.711259
ref|NC_008596.1|:2926945-2927517	5	573	0.37	2.10399
ref|NC_008596.1|:2929813-2930508	42	696	0.9253	14.5502
ref|NC_008596.1|:2932334-2933494	3	1161	0.2326	0.623041
ref|NC_008596.1|:2933753-2934544	2	792	0.2273	0.608881
ref|NC_008596.1|:2934557-2936146	5	1590	0.283	0.758229
ref|NC_008596.1|:293906-294721	35	816	0.9069	10.342
ref|NC_008596.1|:2947132-2949054	4	1923	0.1872	0.501543
ref|NC_008596.1|:294737-295729	208	993	0.9748	50.5059
ref|NC_008596.1|:2949051-2949938	23	888	0.4583	6.24514
ref|NC_008596.1|:2951016-2952254	8	1239	0.502	1.55685
ref|NC_008596.1|:2957572-2959194	4	1623	0.2218	0.59425
ref|NC_008596.1|:295766-296872	36	1107	0.832	7.8412
ref|NC_008596.1|:2959295-2960089	21	795	0.7686	6.36913
ref|NC_008596.1|:2960097-2960960	32	864	0.9248	8.93026
ref|NC_008596.1|:2961061-2961381	8	321	0.9626	6.00914
ref|NC_008596.1|:2961476-2962030	15	555	0.7477	6.51667
ref|NC_008596.1|:2962139-2962834	27	696	0.9167	9.35367
ref|NC_008596.1|:2962927-2963490	23	564	0.8883	9.83278
ref|NC_008596.1|:2964456-2965199	67	744	0.9234	21.7135
ref|NC_008596.1|:2967713-2968099	770	387	0.9922	479.742
ref|NC_008596.1|:2968218-2969042	2737	825	0.9976	799.924
ref|NC_008596.1|:296866-298137	27	1272	0.7539	5.11805
ref|NC_008596.1|:2972708-2973415	114	708	0.9308	38.8239
ref|NC_008596.1|:2973561-2974910	17	1350	0.5874	3.03629
ref|NC_008596.1|:2974935-2976311	8	1377	0.3733	1.40082
ref|NC_008596.1|:2976308-2977282	249	975	0.9672	61.5775
ref|NC_008596.1|:298158-299276	36	1119	0.9258	7.75711
ref|NC_008596.1|:2983601-2984632	118	1032	0.9641	27.5696
ref|NC_008596.1|:2984629-2985426	45	798	0.9261	13.5968
ref|NC_008596.1|:2986362-2987162	95	801	0.9438	28.5969
ref|NC_008596.1|:2990857-2991939	49	1083	0.8643	10.9093
ref|NC_008596.1|:2992021-2992650	47	630	0.9524	17.9881
ref|NC_008596.1|:2992647-2993078	23	432	0.8981	12.8372
ref|NC_008596.1|:299314-300771	520	1458	0.9863	85.9951
ref|NC_008596.1|:2993163-2995217	1168	2055	0.9995	137.044
ref|NC_008596.1|:2995226-2995843	259	618	0.9838	101.051
ref|NC_008596.1|:2995840-2996508	107	669	0.9955	38.5643
ref|NC_008596.1|:2996505-2997419	156	915	0.9869	41.1085
ref|NC_008596.1|:2997421-2998581	246	1161	0.9638	51.0894
ref|NC_008596.1|:2998581-2999636	54	1056	0.8153	12.3298
ref|NC_008596.1|:2999713-3000624	226	912	0.9759	59.7505
ref|NC_008596.1|:3000634-3001485	187	852	0.9918	52.9212
ref|NC_008596.1|:3001482-3002063	28	582	0.8952	11.6001
ref|NC_008596.1|:3002244-3002999	421	756	0.9854	134.273
ref|NC_008596.1|:3004295-3004852	727	558	0.9964	314.143
ref|NC_008596.1|:3004849-3005436	390	588	0.9932	159.924
ref|NC_008596.1|:3005439-3006494	519	1056	0.9886	118.503
ref|NC_008596.1|:3006499-3006885	46	387	0.969	28.6599
ref|NC_008596.1|:3007026-3007814	18	789	0.7262	5.50077
ref|NC_008596.1|:3007814-3008629	27	816	0.8088	7.97813
ref|NC_008596.1|:3008674-3011034	29	2361	0.5193	2.96162
ref|NC_008596.1|:3011031-3011849	69	819	0.6899	20.3139
ref|NC_008596.1|:3011842-3012327	5	486	0.6379	2.48063
ref|NC_008596.1|:3012396-3013715	15	1320	0.372	2.73996
ref|NC_008596.1|:3013795-3014115	54	321	0.972	40.5617
ref|NC_008596.1|:3014135-3015154	109	1020	0.9922	25.7664
ref|NC_008596.1|:301478-302494	1999	1017	0.9961	473.936
ref|NC_008596.1|:3015273-3015719	12	447	0.7383	6.47294
ref|NC_008596.1|:3020304-3021023	4049	720	0.9986	1355.95
ref|NC_008596.1|:3022735-3023058	114	324	0.9815	84.8374
ref|NC_008596.1|:3023131-3024993	535	1863	0.978	69.2418
ref|NC_008596.1|:3024998-3026266	586	1269	0.9448	111.343
ref|NC_008596.1|:3026272-3027939	522	1668	0.9886	75.4574
ref|NC_008596.1|:3027947-3028489	146	543	0.9779	64.8307
ref|NC_008596.1|:3028533-3030926	2486	2394	0.9754	250.383
ref|NC_008596.1|:3033121-3033750	5	630	0.3302	1.91363
ref|NC_008596.1|:3033747-3034880	18	1134	0.7549	3.82725
ref|NC_008596.1|:3034877-3035743	11	867	0.6055	3.05915
ref|NC_008596.1|:3037408-3038829	4	1422	0.1899	0.678247
ref|NC_008596.1|:3040917-3041594	278	678	0.9469	98.865
ref|NC_008596.1|:3041591-3042871	624	1281	0.9844	117.453
ref|NC_008596.1|:3042909-3043118	14	210	0.8857	16.0745
ref|NC_008596.1|:3048445-3048876	260	432	0.9421	145.117
ref|NC_008596.1|:3055061-3056095	103	1035	0.9295	23.9952
ref|NC_008596.1|:3056145-3057179	710	1035	0.97	165.404
ref|NC_008596.1|:3057281-3058564	73	1284	0.9618	13.7084
ref|NC_008596.1|:3063126-3063980	6	855	0.3135	1.69205
ref|NC_008596.1|:3063977-3064876	16	900	0.5633	4.28652
ref|NC_008596.1|:3068022-3069497	28	1476	0.645	4.57403
ref|NC_008596.1|:3070138-3071934	300	1797	0.9844	40.2532
ref|NC_008596.1|:3071978-3072433	163	456	0.9408	86.1887
ref|NC_008596.1|:3076326-3078044	30	1719	0.7475	4.20797
ref|NC_008596.1|:3078871-3079857	2	987	0.1824	0.488585
ref|NC_008596.1|:3079874-3081520	142	1647	0.7165	20.7885
ref|NC_008596.1|:3082878-3083348	149	471	0.9406	76.2769
ref|NC_008596.1|:3084783-3088091	66	3309	0.7199	4.80922
ref|NC_008596.1|:3088091-3090805	236	2715	0.9797	20.959
ref|NC_008596.1|:3090802-3091722	82	921	0.9446	21.4675
ref|NC_008596.1|:3091715-3092743	404	1029	0.9611	94.6659
ref|NC_008596.1|:3092925-3093758	162	834	0.9772	46.8357
ref|NC_008596.1|:3093797-3095140	909	1344	0.9955	163.077
ref|NC_008596.1|:3096393-3096782	681	390	0.9897	421.027
ref|NC_008596.1|:3096983-3099673	4652	2691	0.9996	416.825
ref|NC_008596.1|:3099680-3100192	456	513	0.9903	214.326
ref|NC_008596.1|:3100185-3101429	548	1245	0.9928	106.13
ref|NC_008596.1|:3101419-3102249	270	831	0.9591	78.3412
ref|NC_008596.1|:3102259-3102702	3	444	0.3784	1.62917
ref|NC_008596.1|:3102792-3103991	1378	1200	0.9942	276.883
ref|NC_008596.1|:3103991-3104725	796	735	0.985	261.128
ref|NC_008596.1|:3104730-3105851	1475	1122	0.9394	316.976
ref|NC_008596.1|:310563-312098	146	1536	0.7839	22.9187
ref|NC_008596.1|:3106451-3107587	717	1137	0.9499	152.05
ref|NC_008596.1|:3107613-3108176	172	564	0.9929	73.5321
ref|NC_008596.1|:3108169-3108651	411	483	0.9834	205.174
ref|NC_008596.1|:3111537-3111776	1	240	0.375	1.00465
ref|NC_008596.1|:3115075-3115632	71	558	0.948	30.6797
ref|NC_008596.1|:3115629-3116585	48	957	0.9049	12.0936
ref|NC_008596.1|:3116582-3117916	254	1335	0.9805	45.8754
ref|NC_008596.1|:3117913-3118413	29	501	0.9621	13.9569
ref|NC_008596.1|:3118410-3119558	205	1149	0.9869	43.0191
ref|NC_008596.1|:3119664-3123011	1591	3348	0.9958	114.581
ref|NC_008596.1|:3123008-3123838	191	831	0.9675	55.4192
ref|NC_008596.1|:3124973-3125290	1843	318	0.9717	1397.42
ref|NC_008596.1|:3125301-3125903	100	603	0.9718	39.9862
ref|NC_008596.1|:3126019-3126342	197	324	0.9753	146.605
ref|NC_008596.1|:3126361-3127605	402	1245	0.9992	77.8546
ref|NC_008596.1|:3127746-3128945	694	1200	0.995	139.446
ref|NC_008596.1|:3129093-3130088	147	996	0.9719	35.5865
ref|NC_008596.1|:3130085-3130825	38	741	0.919	12.365
ref|NC_008596.1|:3130870-3131709	204	840	0.9202	58.557
ref|NC_008596.1|:3132768-3133439	6	672	0.5417	2.15283
ref|NC_008596.1|:3133436-3135436	66	2001	0.7866	7.95288
ref|NC_008596.1|:313349-314920	42	1572	0.8511	6.44205
ref|NC_008596.1|:3135497-3137305	31	1809	0.6871	4.13191
ref|NC_008596.1|:3137299-3137835	34	537	0.9739	15.2662
ref|NC_008596.1|:3137866-3138804	99	939	0.8935	25.4213
ref|NC_008596.1|:3138801-3140195	197	1395	0.9871	34.0502
ref|NC_008596.1|:3140241-3140918	258	678	0.9838	91.7524
ref|NC_008596.1|:3140915-3141922	180	1008	0.998	43.0566
ref|NC_008596.1|:3142059-3142244	48	186	0.9892	62.2237
ref|NC_008596.1|:3144739-3145338	530	600	0.98	212.987
ref|NC_008596.1|:3145459-3146778	2945	1320	0.9955	537.946
ref|NC_008596.1|:3146775-3147251	929	477	0.9895	469.597
ref|NC_008596.1|:3147248-3147721	239	474	0.981	121.576
ref|NC_008596.1|:314913-315233	3	321	0.5639	2.25343
ref|NC_008596.1|:3150228-3152348	1848	2121	0.9887	210.082
ref|NC_008596.1|:3152446-3153321	800	876	0.9989	220.198
ref|NC_008596.1|:315285-316055	103	771	0.9598	32.2115
ref|NC_008596.1|:3153318-3154382	984	1065	0.9878	222.778
ref|NC_008596.1|:3154391-3155356	284	966	0.9907	70.8874
ref|NC_008596.1|:3155445-3155837	258	393	0.9822	158.29
ref|NC_008596.1|:3155827-3157173	232	1347	0.9785	41.5287
ref|NC_008596.1|:3157277-3158299	5500	1023	0.999	1296.33
ref|NC_008596.1|:3158305-3159531	3006	1227	0.9984	590.707
ref|NC_008596.1|:3159535-3160320	1248	786	0.9987	382.842
ref|NC_008596.1|:3160365-3160601	67	237	0.9831	68.1638
ref|NC_008596.1|:3168630-3168773	1	144	0.625	1.67442
ref|NC_008596.1|:3169942-3172743	878	2802	0.995	75.5534
ref|NC_008596.1|:3179681-3179839	8	159	0.5975	12.1317
ref|NC_008596.1|:3179862-3180788	1481	927	0.9989	385.215
ref|NC_008596.1|:3181861-3182799	94	939	0.9894	24.1374
ref|NC_008596.1|:3189456-3190271	6	816	0.5882	1.77292
ref|NC_008596.1|:318960-320069	3	1110	0.1604	0.651667
ref|NC_008596.1|:3190268-3191017	18	750	0.8747	5.78681
ref|NC_008596.1|:3196382-3197227	3402	846	0.9764	969.598
ref|NC_008596.1|:3197224-3198657	6306	1434	0.9972	1060.31
ref|NC_008596.1|:3198660-3199871	6229	1212	0.9983	1239.21
ref|NC_008596.1|:3199871-3200644	2696	774	0.9948	839.859
ref|NC_008596.1|:3200647-3201891	2063	1245	0.9992	399.537
ref|NC_008596.1|:3201888-3202382	782	495	0.9879	380.916
ref|NC_008596.1|:3202379-3202720	919	342	0.9883	647.914
ref|NC_008596.1|:320261-321361	15	1101	0.663	3.28497
ref|NC_008596.1|:3207089-3207892	26	804	0.8109	7.79731
ref|NC_008596.1|:3208009-3209274	34	1266	0.8065	6.47549
ref|NC_008596.1|:3209887-3210606	29	720	0.9444	9.71165
ref|NC_008596.1|:3210665-3211774	4440	1110	0.9919	964.468
ref|NC_008596.1|:3211820-3212194	5889	375	0.9973	3786.5
ref|NC_008596.1|:3212249-3213070	2310	822	0.9988	677.591
ref|NC_008596.1|:3213101-3214729	2072	1629	0.9994	306.688
ref|NC_008596.1|:321386-322804	29	1419	0.8238	4.92769
ref|NC_008596.1|:3214859-3215056	637	198	0.9949	775.714
ref|NC_008596.1|:3218854-3219456	259	603	0.8209	103.564
ref|NC_008596.1|:3219661-3221154	691	1494	0.9485	111.521
ref|NC_008596.1|:3221174-3221863	138	690	0.9884	48.2234
ref|NC_008596.1|:3222173-3223219	1450	1047	0.999	333.925
ref|NC_008596.1|:3223216-3224163	1129	948	0.9926	287.153
ref|NC_008596.1|:3224240-3225223	819	984	0.997	200.686
ref|NC_008596.1|:3225346-3226113	300	768	0.9883	94.1863
ref|NC_008596.1|:3226161-3226970	733	810	0.9889	218.196
ref|NC_008596.1|:3226977-3227999	895	1023	0.998	210.948
ref|NC_008596.1|:3228967-3229401	74	435	0.8391	41.0176
ref|NC_008596.1|:3229445-3230671	1059	1227	0.9984	208.103
ref|NC_008596.1|:3230729-3231052	92	324	0.9198	68.4653
ref|NC_008596.1|:3231961-3233832	1048	1872	0.9984	134.984
ref|NC_008596.1|:3233834-3236089	1618	2256	0.9987	172.929
ref|NC_008596.1|:3236097-3237074	561	978	0.9949	138.309
ref|NC_008596.1|:3237127-3237477	28	351	0.9687	19.2344
ref|NC_008596.1|:3237553-3238818	183	1266	0.981	34.8534
ref|NC_008596.1|:3241991-3242389	2	399	0.4511	1.20861
ref|NC_008596.1|:3242433-3242996	85	564	0.9557	36.3385
ref|NC_008596.1|:3243269-3246391	598	3123	0.9978	46.1697
ref|NC_008596.1|:3246698-3248089	320	1392	0.9864	55.4292
ref|NC_008596.1|:3249596-3250303	788	708	0.9873	268.362
ref|NC_008596.1|:3250303-3251232	863	930	0.9699	223.746
ref|NC_008596.1|:3251229-3252143	94	915	0.9301	24.7705
ref|NC_008596.1|:3252280-3252924	23	645	0.9504	8.59797
ref|NC_008596.1|:3253007-3256561	9372	3555	0.9972	635.653
ref|NC_008596.1|:3257094-3257483	44	390	0.9462	27.2029
ref|NC_008596.1|:3257504-3257905	150	402	0.9801	89.969
ref|NC_008596.1|:3257923-3258243	30	321	0.6604	22.5343
ref|NC_008596.1|:3258382-3259674	695	1293	0.9899	129.603
ref|NC_008596.1|:3268212-3269510	94	1299	0.97	17.448
ref|NC_008596.1|:3269639-3270787	15	1149	0.624	3.14774
ref|NC_008596.1|:3270784-3271461	11	678	0.5885	3.91193
ref|NC_008596.1|:3271486-3271995	15	510	0.7667	7.09167
ref|NC_008596.1|:3272008-3272769	20	762	0.857	6.32853
ref|NC_008596.1|:3273453-3274514	18	1062	0.452	4.08673
ref|NC_008596.1|:3274521-3274763	24	243	0.9588	23.814
ref|NC_008596.1|:3274778-3275455	78	678	0.8451	27.7391
ref|NC_008596.1|:3277598-3278641	1225	1044	0.9962	282.92
ref|NC_008596.1|:3278638-3280233	845	1596	0.9912	127.659
ref|NC_008596.1|:3280227-3281093	888	867	0.9769	246.957
ref|NC_008596.1|:3284200-3285537	1647	1338	0.9978	296.801
ref|NC_008596.1|:3285537-3286676	1075	1140	0.9974	227.369
ref|NC_008596.1|:3286673-3287293	592	621	0.9855	229.857
ref|NC_008596.1|:3287290-3287907	185	618	0.9757	72.179
ref|NC_008596.1|:3287922-3288698	644	777	0.9949	199.845
ref|NC_008596.1|:3288695-3289525	451	831	0.9807	130.859
ref|NC_008596.1|:3289522-3290307	412	786	0.9911	126.387
ref|NC_008596.1|:3290318-3290665	118	348	0.9483	81.758
ref|NC_008596.1|:3290670-3292352	4359	1683	0.9911	624.497
ref|NC_008596.1|:3292342-3293334	1803	993	0.997	437.798
ref|NC_008596.1|:3294784-3296358	1036	1575	0.9943	158.601
ref|NC_008596.1|:3296355-3296969	171	615	0.961	67.0423
ref|NC_008596.1|:3297046-3297864	1973	819	0.9951	580.859
ref|NC_008596.1|:3297900-3299177	1019	1278	0.9992	192.252
ref|NC_008596.1|:3299174-3299962	616	789	0.9911	188.248
ref|NC_008596.1|:3299959-3301809	1458	1851	0.9892	189.924
ref|NC_008596.1|:3301936-3302223	31	288	0.8403	25.9536
ref|NC_008596.1|:3302213-3302626	5	414	0.8696	2.91204
ref|NC_008596.1|:3302712-3307268	1133	4557	0.9967	59.9485
ref|NC_008596.1|:3307261-3308763	284	1503	0.9415	45.5603
ref|NC_008596.1|:330792-331799	38	1008	0.9355	9.08972
ref|NC_008596.1|:3308803-3310221	1051	1419	0.9937	178.586
ref|NC_008596.1|:3310245-3311108	674	864	0.9954	188.094
ref|NC_008596.1|:3318528-3319415	488	888	0.9977	132.506
ref|NC_008596.1|:3319425-3320357	303	933	0.9893	78.3048
ref|NC_008596.1|:3320354-3321139	183	786	0.958	56.1379
ref|NC_008596.1|:3321162-3322022	295	861	0.9814	82.6126
ref|NC_008596.1|:3322077-3323213	105	1137	0.9965	22.2667
ref|NC_008596.1|:3323210-3323869	87	660	0.9485	31.7836
ref|NC_008596.1|:3323913-3325754	17	1842	0.5081	2.22529
ref|NC_008596.1|:3325818-3326303	37554	486	0.9918	18631.5
ref|NC_008596.1|:3327095-3328519	1341	1425	0.8807	226.904
ref|NC_008596.1|:3328852-3329478	100	627	0.9633	38.4556
ref|NC_008596.1|:3329756-3330919	236	1164	0.9802	48.8862
ref|NC_008596.1|:3330998-3332035	37	1038	0.843	8.59473
ref|NC_008596.1|:3332032-3333246	208	1215	0.9934	41.2776
ref|NC_008596.1|:333272-334264	409	993	0.997	99.312
ref|NC_008596.1|:3333243-3334097	104	855	0.9871	29.3288
ref|NC_008596.1|:3334081-3334827	170	747	0.9732	54.8727
ref|NC_008596.1|:3334948-3335274	55	327	0.9664	40.5548
ref|NC_008596.1|:3337685-3337909	3	225	0.4889	3.21489
ref|NC_008596.1|:3337958-3339346	200	1389	0.8236	34.7181
ref|NC_008596.1|:3339343-3339477	1	135	0.6667	1.78605
ref|NC_008596.1|:3339524-3340744	265	1221	0.9803	52.3309
ref|NC_008596.1|:3340787-3341722	100	936	0.9797	25.7604
ref|NC_008596.1|:3341757-3342605	59	849	0.8799	16.7561
ref|NC_008596.1|:3342704-3344113	200	1410	0.9965	34.201
ref|NC_008596.1|:3346024-3347112	23	1089	0.7429	5.09246
ref|NC_008596.1|:3347124-3348557	39	1434	0.8096	6.55757
ref|NC_008596.1|:3348569-3349522	15	954	0.8365	3.79115
ref|NC_008596.1|:3349525-3350397	28	873	0.7904	7.73342
ref|NC_008596.1|:3350397-3351506	55	1110	0.9351	11.9472
ref|NC_008596.1|:3351503-3352636	28	1134	0.6914	5.9535
ref|NC_008596.1|:3352633-3354375	38	1743	0.7676	5.25671
ref|NC_008596.1|:3354375-3354836	15	462	0.8615	7.82847
ref|NC_008596.1|:3354888-3355973	162	1086	0.8969	35.9677
ref|NC_008596.1|:3356052-3356885	25	834	0.4928	7.22772
ref|NC_008596.1|:3357384-3358010	17	627	0.6204	6.53746
ref|NC_008596.1|:3358295-3359179	32	885	0.8791	8.71835
ref|NC_008596.1|:3359219-3359566	38	348	0.9282	26.3289
ref|NC_008596.1|:3363710-3363892	1	183	0.4918	1.31758
ref|NC_008596.1|:3368990-3369637	7	648	0.5123	2.60466
ref|NC_008596.1|:3369713-3370798	900	1086	0.9936	199.821
ref|NC_008596.1|:3370884-3373658	132	2775	0.8616	11.4693
ref|NC_008596.1|:3374137-3374979	74	843	0.9786	21.1657
ref|NC_008596.1|:3375332-3375463	1	132	0.6818	1.82664
ref|NC_008596.1|:3375472-3376029	3	558	0.4839	1.29633
ref|NC_008596.1|:3376204-3377424	54	1221	0.932	10.6636
ref|NC_008596.1|:3377556-3378146	16	591	0.692	6.5277
ref|NC_008596.1|:3379139-3380224	14	1086	0.6262	3.10832
ref|NC_008596.1|:337990-338826	372	837	0.9785	107.163
ref|NC_008596.1|:3380231-3381091	48	861	0.9895	13.4421
ref|NC_008596.1|:3381095-3381979	39	885	0.887	10.6255
ref|NC_008596.1|:3382070-3383518	47	1449	0.766	7.82091
ref|NC_008596.1|:3383593-3384945	354	1353	0.8832	63.086
ref|NC_008596.1|:3384988-3385890	82	903	0.8162	21.8954
ref|NC_008596.1|:3386138-3387082	153	945	0.9778	39.038
ref|NC_008596.1|:3388088-3388576	13	489	0.8671	6.41006
ref|NC_008596.1|:3388626-3389927	101	1302	0.9508	18.7042
ref|NC_008596.1|:338897-339805	26	909	0.8856	6.89663
ref|NC_008596.1|:3390024-3390854	180	831	0.9964	52.2275
ref|NC_008596.1|:3391207-3391764	160	558	0.9857	69.1375
ref|NC_008596.1|:3393017-3394192	34	1176	0.6063	6.97107
ref|NC_008596.1|:3394773-3395795	11	1023	0.5591	2.59265
ref|NC_008596.1|:339809-340336	45	528	0.9848	20.5497
ref|NC_008596.1|:3398604-3399185	32	582	0.9811	13.2573
ref|NC_008596.1|:3400223-3402250	80	2028	0.9024	9.51151
ref|NC_008596.1|:3402308-3403102	12	795	0.7346	3.6395
ref|NC_008596.1|:3403263-3403796	41	534	0.9232	18.5127
ref|NC_008596.1|:3403857-3404060	16	204	0.9363	18.9111
ref|NC_008596.1|:3408671-3409429	241	759	0.9816	76.5602
ref|NC_008596.1|:3412441-3413250	76	810	0.9358	22.6233
ref|NC_008596.1|:3414655-3415773	38	1119	0.765	8.18806
ref|NC_008596.1|:3418987-3419235	5	249	0.6145	4.8417
ref|NC_008596.1|:3419267-3420439	32	1173	0.8824	6.57778
ref|NC_008596.1|:3422532-3423314	4	783	0.4151	1.23176
ref|NC_008596.1|:3423311-3424108	4	798	0.3734	1.20861
ref|NC_008596.1|:3424110-3425210	15	1101	0.6494	3.28497
ref|NC_008596.1|:3425207-3425725	2	519	0.3468	0.92916
ref|NC_008596.1|:3425722-3427083	7	1362	0.4369	1.23922
ref|NC_008596.1|:3427103-3427399	4	297	0.8451	3.24737
ref|NC_008596.1|:342748-343923	425	1176	0.9949	87.1383
ref|NC_008596.1|:3428505-3428870	13	366	0.8525	8.56426
ref|NC_008596.1|:3429446-3430054	30	609	0.89	11.8777
ref|NC_008596.1|:3430051-3430938	78	888	0.9606	21.1792
ref|NC_008596.1|:3431015-3431353	61	339	0.9912	43.3868
ref|NC_008596.1|:3431438-3432004	94	567	0.9877	39.9735
ref|NC_008596.1|:3432244-3432795	27	552	0.9438	11.7938
ref|NC_008596.1|:3433116-3433571	295	456	0.9956	155.986
ref|NC_008596.1|:3436349-3436951	3	603	0.4295	1.19959
ref|NC_008596.1|:3436955-3437581	8	627	0.6061	3.07645
ref|NC_008596.1|:3437657-3438670	69	1014	0.8895	16.4074
ref|NC_008596.1|:3438709-3439404	28	696	0.8161	9.7001
ref|NC_008596.1|:3439442-3440194	31	753	0.8911	9.92646
ref|NC_008596.1|:3440359-3441657	15	1299	0.6382	2.78426
ref|NC_008596.1|:3441702-3441911	12	210	0.9	13.7781
ref|NC_008596.1|:3443225-3444496	8	1272	0.456	1.51646
ref|NC_008596.1|:3445911-3447587	55	1677	0.8748	7.90783
ref|NC_008596.1|:3447605-3448519	114	915	0.9191	30.0408
ref|NC_008596.1|:3450104-3450889	10	786	0.5509	3.06764
ref|NC_008596.1|:3452237-3452626	107	390	0.9359	66.1526
ref|NC_008596.1|:3453339-3453689	8	351	0.9345	5.49554
ref|NC_008596.1|:3459807-3461426	79	1620	0.642	11.7582
ref|NC_008596.1|:3461441-3462214	6	774	0.491	1.86912
ref|NC_008596.1|:3462268-3463464	36	1197	0.868	7.25164
ref|NC_008596.1|:3463461-3464594	19	1134	0.6023	4.03988
ref|NC_008596.1|:3464591-3465574	39	984	0.9024	9.55646
ref|NC_008596.1|:3465586-3466005	132	420	0.969	75.7796
ref|NC_008596.1|:3466032-3466808	124	777	0.9923	38.4794
ref|NC_008596.1|:3471648-3473846	14	2199	0.3602	1.53508
ref|NC_008596.1|:3473843-3474640	6	798	0.5	1.81291
ref|NC_008596.1|:3474657-3476018	8	1362	0.395	1.41625
ref|NC_008596.1|:3477089-3478327	17138	1239	0.9984	3335.16
ref|NC_008596.1|:3479977-3480570	178	594	0.9882	72.2539
ref|NC_008596.1|:348060-349247	180	1188	0.952	36.5329
ref|NC_008596.1|:3481863-3482456	79	594	0.9865	32.0677
ref|NC_008596.1|:3484243-3484680	79	438	0.9041	43.4891
ref|NC_008596.1|:3487270-3487755	1	486	0.1852	0.496125
ref|NC_008596.1|:3487878-3488744	139	867	0.9573	38.6566
ref|NC_008596.1|:3493671-3494702	98	1032	0.9709	22.8968
ref|NC_008596.1|:3494759-3495541	30	783	0.751	9.2382
ref|NC_008596.1|:3495569-3496423	33	855	0.9801	9.30627
ref|NC_008596.1|:3498088-3499005	50	918	0.9706	13.1327
ref|NC_008596.1|:3499056-3499430	4	375	0.5253	2.57191
ref|NC_008596.1|:3499988-3501115	10	1128	0.4051	2.13756
ref|NC_008596.1|:3501227-3501832	44	606	0.8828	17.5068
ref|NC_008596.1|:3505505-3506134	62	630	0.9968	23.729
ref|NC_008596.1|:3506198-3506590	30	393	0.9008	18.4059
ref|NC_008596.1|:3506616-3507194	17	579	0.8618	7.07943
ref|NC_008596.1|:3508893-3509048	2	156	0.7436	3.09124
ref|NC_008596.1|:3509255-3510631	1994	1377	0.992	349.155
ref|NC_008596.1|:3511367-3512173	119	807	0.9628	35.555
ref|NC_008596.1|:3512255-3512413	27	159	0.7862	40.9444
ref|NC_008596.1|:3514040-3515053	5	1014	0.3402	1.18894
ref|NC_008596.1|:3515585-3516229	3625	645	0.9969	1355.11
ref|NC_008596.1|:3518377-3519072	36	696	0.6351	12.4716
ref|NC_008596.1|:3520041-3520619	31	579	0.9413	12.9095
ref|NC_008596.1|:3520758-3521030	31	273	0.9341	27.3796
ref|NC_008596.1|:3521165-3521548	143	384	0.9557	89.7909
ref|NC_008596.1|:352236-353429	105	1194	0.9891	21.2037
ref|NC_008596.1|:3526436-3526876	102	441	0.9478	55.7685
ref|NC_008596.1|:3526916-3529162	581	2247	0.9795	62.3449
ref|NC_008596.1|:3529328-3529993	17	666	0.8739	6.15464
ref|NC_008596.1|:3534240-3535796	73	1557	0.9396	11.3048
ref|NC_008596.1|:3536879-3537790	199	912	0.9792	52.6121
ref|NC_008596.1|:3537873-3539153	239	1281	0.9594	44.9859
ref|NC_008596.1|:3539153-3540352	33	1200	0.5833	6.63071
ref|NC_008596.1|:3540363-3540992	13	630	0.7571	4.97543
ref|NC_008596.1|:3541055-3541705	24	651	0.8971	8.8891
ref|NC_008596.1|:3544716-3545447	204	732	0.8743	67.1965
ref|NC_008596.1|:3546179-3547108	48	930	0.9548	12.4447
ref|NC_008596.1|:3548221-3548475	65	255	0.9373	61.4612
ref|NC_008596.1|:3548528-3549193	120	666	0.9865	43.4445
ref|NC_008596.1|:3552713-3553684	60	972	0.9362	14.8838
ref|NC_008596.1|:3556736-3557890	48	1155	0.9645	10.0204
ref|NC_008596.1|:3557926-3558267	68	342	0.8918	47.9414
ref|NC_008596.1|:3558309-3558770	613	462	0.9654	319.923
ref|NC_008596.1|:3559120-3559596	36	477	0.9329	18.1975
ref|NC_008596.1|:3559593-3562502	782	2910	0.9935	64.795
ref|NC_008596.1|:3563799-3564401	178	603	0.8308	71.1755
ref|NC_008596.1|:3564453-3565199	144	747	0.9906	46.4804
ref|NC_008596.1|:3565749-3565904	1	156	0.5769	1.54562
ref|NC_008596.1|:3566211-3566756	12	546	0.7381	5.29927
ref|NC_008596.1|:3566848-3567099	3	252	0.869	2.87044
ref|NC_008596.1|:3567077-3568549	127	1473	0.9647	20.7888
ref|NC_008596.1|:3568572-3569969	100	1398	0.9421	17.2473
ref|NC_008596.1|:3570092-3570985	616	894	0.9843	166.139
ref|NC_008596.1|:3571016-3571939	328	924	0.9502	85.5913
ref|NC_008596.1|:3572011-3572664	1127	654	0.9771	415.503
ref|NC_008596.1|:3572774-3574159	256	1386	0.9105	44.5353
ref|NC_008596.1|:3580892-3581272	7	381	0.8793	4.42997
ref|NC_008596.1|:3581377-3582507	379	1131	0.9664	80.7987
ref|NC_008596.1|:3582635-3583222	136	588	0.9915	55.7685
ref|NC_008596.1|:3583219-3585468	2186	2250	0.9996	234.258
ref|NC_008596.1|:3586215-3587507	95	1293	0.9644	17.7155
ref|NC_008596.1|:3587930-3588706	11	777	0.6486	3.4135
ref|NC_008596.1|:3588785-3589417	12	633	0.7694	4.57094
ref|NC_008596.1|:3589470-3590201	19	732	0.8443	6.2585
ref|NC_008596.1|:3590198-3590848	115	651	0.8771	42.5936
ref|NC_008596.1|:3593962-3595527	44	1566	0.7599	6.77468
ref|NC_008596.1|:3596576-3597016	40	441	0.932	21.87
ref|NC_008596.1|:3597069-3598112	44	1044	0.9713	10.162
ref|NC_008596.1|:3598192-3600066	441	1875	0.9909	56.7107
ref|NC_008596.1|:3600074-3600313	56	240	0.925	56.2606
ref|NC_008596.1|:3601197-3601316	2	120	0.8167	4.01861
ref|NC_008596.1|:3601386-3601607	75	222	0.964	81.4584
ref|NC_008596.1|:3601604-3601975	115	372	0.9919	74.5388
ref|NC_008596.1|:3605339-3606676	22	1338	0.7407	3.96455
ref|NC_008596.1|:3607110-3607949	3	840	0.3214	0.861132
ref|NC_008596.1|:360723-361178	8	456	0.9671	4.23012
ref|NC_008596.1|:3607960-3608673	9	714	0.7395	3.03929
ref|NC_008596.1|:3608670-3609350	2	681	0.2643	0.708126
ref|NC_008596.1|:3609381-3610136	6	756	0.4974	1.91363
ref|NC_008596.1|:3610192-3611469	26	1278	0.8748	4.90535
ref|NC_008596.1|:361191-361703	8	513	0.3801	3.76011
ref|NC_008596.1|:3612964-3614376	11	1413	0.5145	1.87706
ref|NC_008596.1|:3614417-3615436	3	1020	0.202	0.709167
ref|NC_008596.1|:3615464-3616312	1	849	0.106	0.284001
ref|NC_008596.1|:3616326-3617897	19	1572	0.6959	2.91426
ref|NC_008596.1|:361710-363317	15	1608	0.5672	2.24922
ref|NC_008596.1|:3620574-3621500	162	927	0.986	42.1369
ref|NC_008596.1|:3626921-3627553	88	633	0.9542	33.5202
ref|NC_008596.1|:3627559-3627768	76	210	0.9905	87.2614
ref|NC_008596.1|:3629411-3631426	155	2016	0.9534	18.5383
ref|NC_008596.1|:3632220-3632795	8	576	0.6649	3.34885
ref|NC_008596.1|:3632831-3633964	13	1134	0.425	2.76413
ref|NC_008596.1|:363333-364835	52	1503	0.8935	8.34203
ref|NC_008596.1|:3633987-3635588	214	1602	0.9744	32.2091
ref|NC_008596.1|:3635643-3636122	108	480	0.9833	54.2513
ref|NC_008596.1|:3636119-3637426	110	1308	0.9748	20.2774
ref|NC_008596.1|:3638039-3640156	41	2118	0.653	4.66751
ref|NC_008596.1|:3640153-3641547	21	1395	0.6882	3.62972
ref|NC_008596.1|:3641776-3642765	3226	990	0.996	785.7
ref|NC_008596.1|:3643729-3646068	6143	2340	0.9991	632.983
ref|NC_008596.1|:3646220-3647224	1767	1005	0.999	423.934
ref|NC_008596.1|:364857-365306	4	450	0.4	2.14326
ref|NC_008596.1|:3652441-3653880	4	1440	0.25	0.669769
ref|NC_008596.1|:3654084-3654329	1	246	0.3659	0.98015
ref|NC_008596.1|:3654331-3655206	6	876	0.5811	1.65149
ref|NC_008596.1|:3655466-3656092	8	627	0.7289	3.07645
ref|NC_008596.1|:3656099-3656827	42	729	0.9122	13.8915
ref|NC_008596.1|:3656839-3658068	212	1230	0.9911	41.5584
ref|NC_008596.1|:3658215-3658883	71	669	0.5247	25.5894
ref|NC_008596.1|:3658883-3662089	445	3207	0.8718	33.4571
ref|NC_008596.1|:3661633-3662124	2	492	0.3659	0.98015
ref|NC_008596.1|:3662792-3663292	22	501	0.5309	10.588
ref|NC_008596.1|:3669958-3670938	22	981	0.579	5.40731
ref|NC_008596.1|:3670935-3671717	39	783	0.94	12.0097
ref|NC_008596.1|:3674267-3676639	816	2373	0.9996	82.9125
ref|NC_008596.1|:3676719-3677468	381	750	0.9907	122.487
ref|NC_008596.1|:3678199-3678690	31	492	0.8313	15.1923
ref|NC_008596.1|:3680523-3680780	18	258	0.9264	16.8221
ref|NC_008596.1|:368223-369158	17	936	0.8632	4.37926
ref|NC_008596.1|:3682273-3682944	2207	672	0.9985	791.882
ref|NC_008596.1|:3682967-3683896	2017	930	0.9989	522.938
ref|NC_008596.1|:3683996-3685369	18758	1374	0.9993	3291.75
ref|NC_008596.1|:3691404-3691811	273	408	0.9755	161.336
ref|NC_008596.1|:3691826-3692782	1476	957	0.9948	371.879
ref|NC_008596.1|:369275-370873	64	1599	0.9612	9.65071
ref|NC_008596.1|:3692833-3694299	2729	1467	0.998	448.54
ref|NC_008596.1|:3694314-3695750	2313	1437	0.9979	388.103
ref|NC_008596.1|:3699761-3701146	99	1386	0.9646	17.2226
ref|NC_008596.1|:3701139-3702233	172	1095	0.9452	37.8741
ref|NC_008596.1|:3702226-3703254	49	1029	0.8134	11.4818
ref|NC_008596.1|:3703284-3705449	5752	2166	0.9968	640.307
ref|NC_008596.1|:3705497-3707785	2786	2289	0.9996	293.469
ref|NC_008596.1|:370879-372888	100	2010	0.91	11.9959
ref|NC_008596.1|:3710692-3710910	417	219	0.9635	459.113
ref|NC_008596.1|:3716443-3717138	56	696	0.7241	19.4002
ref|NC_008596.1|:3719609-3721534	506	1926	0.9657	63.3464
ref|NC_008596.1|:3721548-3723488	85	1941	0.9042	10.559
ref|NC_008596.1|:3726341-3726784	40	444	0.9234	21.7222
ref|NC_008596.1|:372885-373643	20	759	0.7931	6.35354
ref|NC_008596.1|:3734280-3735554	8	1275	0.211	1.51289
ref|NC_008596.1|:3735585-3736673	6	1089	0.3563	1.32847
ref|NC_008596.1|:373643-374437	10	795	0.5761	3.03292
ref|NC_008596.1|:3736700-3737035	3	336	0.8036	2.15283
ref|NC_008596.1|:3737032-3737358	32	327	0.945	23.5955
ref|NC_008596.1|:3738781-3740985	387	2205	0.9751	42.3185
ref|NC_008596.1|:3741065-3741475	201	411	0.9659	117.918
ref|NC_008596.1|:3741641-3742540	37	900	0.86	9.91258
ref|NC_008596.1|:3742546-3743655	88	1110	0.8685	19.1156
ref|NC_008596.1|:3743679-3745160	69	1482	0.8489	11.2261
ref|NC_008596.1|:374434-376188	65	1755	0.9043	8.93026
ref|NC_008596.1|:3745516-3745836	8	321	0.891	6.00914
ref|NC_008596.1|:3746956-3747261	36266	306	0.9967	28576.3
ref|NC_008596.1|:3747389-3748171	438	783	0.9987	134.878
ref|NC_008596.1|:3750230-3750661	63	432	0.8727	35.1629
ref|NC_008596.1|:3750763-3751188	74	426	0.9554	41.8842
ref|NC_008596.1|:3751261-3752916	471	1656	0.9831	68.5785
ref|NC_008596.1|:3755928-3757010	27	1083	0.8633	6.01122
ref|NC_008596.1|:3757013-3758101	47	1089	0.989	10.4063
ref|NC_008596.1|:3759496-3760995	177	1500	0.9793	28.4518
ref|NC_008596.1|:3761143-3761553	5	411	0.7664	2.9333
ref|NC_008596.1|:376204-377340	58	1137	0.8197	12.2997
ref|NC_008596.1|:3763403-3763897	2	495	0.3636	0.97421
ref|NC_008596.1|:3763971-3765302	7	1332	0.4257	1.26713
ref|NC_008596.1|:3765299-3766309	5	1011	0.3412	1.19247
ref|NC_008596.1|:3766881-3767561	48	681	0.8722	16.995
ref|NC_008596.1|:3767728-3768630	23	903	0.5969	6.1414
ref|NC_008596.1|:3768650-3769939	40	1290	0.7853	7.47649
ref|NC_008596.1|:3770113-3772422	109	2310	0.9329	11.3774
ref|NC_008596.1|:3772431-3773042	13	612	0.6618	5.12176
ref|NC_008596.1|:3773112-3774191	11	1080	0.6731	2.45582
ref|NC_008596.1|:377377-378393	30	1017	0.9154	7.11259
ref|NC_008596.1|:3774188-3774766	16	579	0.4767	6.66299
ref|NC_008596.1|:3775-4359	97	585	0.9692	39.9801
ref|NC_008596.1|:3776635-3777081	22	447	0.8031	11.8671
ref|NC_008596.1|:3777183-3777833	2	651	0.2765	0.740759
ref|NC_008596.1|:3778220-3785944	78	7725	0.4805	2.43458
ref|NC_008596.1|:378402-379154	12	753	0.6653	3.8425
ref|NC_008596.1|:3787202-3787639	10	438	0.6507	5.50495
ref|NC_008596.1|:382067-382837	4	771	0.2555	1.25093
ref|NC_008596.1|:3827733-3828299	39	567	0.8818	16.5848
ref|NC_008596.1|:3828376-3829140	59	765	0.9386	18.5959
ref|NC_008596.1|:382881-383699	13	819	0.7253	3.82725
ref|NC_008596.1|:3829137-3829907	41	771	0.8729	12.822
ref|NC_008596.1|:3829921-3830556	203	636	0.9796	76.9603
ref|NC_008596.1|:3834599-3836371	201	1773	0.9645	27.3347
ref|NC_008596.1|:383703-385127	26	1425	0.5495	4.39933
ref|NC_008596.1|:3850705-3851742	4	1038	0.3227	0.92916
ref|NC_008596.1|:385157-386185	45	1029	0.8776	10.5445
ref|NC_008596.1|:3851791-3853026	81	1236	0.8042	15.8013
ref|NC_008596.1|:3855341-3856615	67	1275	0.9004	12.6705
ref|NC_008596.1|:3856615-3858216	63	1602	0.8976	9.48212
ref|NC_008596.1|:3858213-3858842	28	630	0.9	10.7163
ref|NC_008596.1|:3858872-3860263	65	1392	0.8879	11.2591
ref|NC_008596.1|:386170-387498	21	1329	0.7427	3.80997
ref|NC_008596.1|:3862580-3862939	65	360	0.9194	43.535
ref|NC_008596.1|:3863058-3866327	184	3270	0.9018	13.5674
ref|NC_008596.1|:3866375-3867739	24	1365	0.8608	4.23942
ref|NC_008596.1|:3870193-3870660	10	468	0.891	5.15207
ref|NC_008596.1|:3874246-3874500	18	255	0.9216	17.02
ref|NC_008596.1|:3874504-3875688	56	1185	0.9451	11.3946
ref|NC_008596.1|:387495-388796	31	1302	0.7097	5.74088
ref|NC_008596.1|:3876491-3877093	233	603	0.9784	93.1679
ref|NC_008596.1|:3877122-3877925	482	804	0.9925	144.55
ref|NC_008596.1|:3880937-3881641	315	705	0.9929	107.733
ref|NC_008596.1|:3887653-3888093	12	441	0.7098	6.561
ref|NC_008596.1|:388793-389932	47	1140	0.9	9.94078
ref|NC_008596.1|:3888141-3888686	151	546	0.9908	66.6825
ref|NC_008596.1|:3889800-3891341	11	1542	0.4883	1.72003
ref|NC_008596.1|:3892337-3893056	3	720	0.2819	1.00465
ref|NC_008596.1|:3893053-3894336	1	1284	0.0701	0.187786
ref|NC_008596.1|:3894333-3895127	1	795	0.1132	0.303292
ref|NC_008596.1|:3895124-3896194	12	1071	0.4893	2.70159
ref|NC_008596.1|:3896187-3897479	3	1293	0.2088	0.559436
ref|NC_008596.1|:3897476-3898855	29	1380	0.5464	5.06695
ref|NC_008596.1|:3898899-3899843	20	945	0.8074	5.103
ref|NC_008596.1|:389934-391421	110	1488	0.8353	17.8245
ref|NC_008596.1|:3899840-3900568	12	729	0.845	3.969
ref|NC_008596.1|:3900662-3902119	28	1458	0.6893	4.6305
ref|NC_008596.1|:3906374-3907534	133	1161	0.9087	27.6215
ref|NC_008596.1|:3912482-3913630	8	1149	0.456	1.67879
ref|NC_008596.1|:3913627-3914298	4	672	0.2798	1.43522
ref|NC_008596.1|:391385-391987	47	603	0.9934	18.7935
ref|NC_008596.1|:3914357-3914806	58	450	0.9111	31.0773
ref|NC_008596.1|:3914803-3916005	122	1203	0.985	24.4524
ref|NC_008596.1|:3916139-3916366	9	228	0.9167	9.51777
ref|NC_008596.1|:392047-392592	48	546	0.8755	21.1971
ref|NC_008596.1|:3922049-3922738	35	690	0.8812	12.2306
ref|NC_008596.1|:392616-392957	6	342	0.7807	4.23012
ref|NC_008596.1|:3929241-3929594	1130	354	0.9972	769.667
ref|NC_008596.1|:392954-393448	41	495	0.9414	19.9713
ref|NC_008596.1|:3938659-3938871	63	213	0.9014	71.3163
ref|NC_008596.1|:394013-395614	95	1602	0.9594	14.2984
ref|NC_008596.1|:3943094-3943993	7	900	0.6067	1.87535
ref|NC_008596.1|:3944015-3945133	142	1119	0.9812	30.5975
ref|NC_008596.1|:3945143-3945769	63	627	0.9888	24.2271
ref|NC_008596.1|:3945766-3947277	211	1512	0.9802	33.6479
ref|NC_008596.1|:3947354-3947998	13	645	0.7457	4.85972
ref|NC_008596.1|:3947995-3949062	16	1068	0.7163	3.61224
ref|NC_008596.1|:3952554-3952973	124	420	0.9738	71.1869
ref|NC_008596.1|:3954552-3955568	131	1017	0.8869	31.0583
ref|NC_008596.1|:395654-396616	75	963	0.9605	18.7786
ref|NC_008596.1|:3963990-3964871	18	882	0.8583	4.92075
ref|NC_008596.1|:3964940-3965479	31	540	0.9278	13.8419
ref|NC_008596.1|:3965476-3966558	151	1083	0.9834	33.6183
ref|NC_008596.1|:3976222-3976725	1049	504	0.9702	501.848
ref|NC_008596.1|:3976734-3977297	300	564	0.9858	128.254
ref|NC_008596.1|:3977303-3977596	248	294	0.9932	203.391
ref|NC_008596.1|:3978534-3979409	2099	876	0.9897	577.745
ref|NC_008596.1|:3979406-3980203	3082	798	0.9987	931.231
ref|NC_008596.1|:3980200-3980706	574	507	0.9921	272.98
ref|NC_008596.1|:3982213-3983361	1786	1149	0.9878	374.791
ref|NC_008596.1|:3987401-3988021	29	621	0.6908	11.2599
ref|NC_008596.1|:3988011-3988562	22	552	0.7301	9.60973
ref|NC_008596.1|:3988559-3989284	25	726	0.9256	8.30292
ref|NC_008596.1|:3990221-3990724	14	504	0.8532	6.69769
ref|NC_008596.1|:3992167-3993123	5	957	0.3762	1.25975
ref|NC_008596.1|:4001317-4003635	269	2319	0.9784	27.9691
ref|NC_008596.1|:4006998-4007264	6	267	0.7228	5.41836
ref|NC_008596.1|:4007445-4008236	5	792	0.3687	1.5222
ref|NC_008596.1|:4008412-4009293	55	882	0.9875	15.0356
ref|NC_008596.1|:4012832-4013794	185	963	0.9875	46.3205
ref|NC_008596.1|:4013788-4014441	562	654	0.9969	207.198
ref|NC_008596.1|:401448-402611	150	1164	0.9639	31.0718
ref|NC_008596.1|:4016065-4017468	404	1404	0.9979	69.3812
ref|NC_008596.1|:4018666-4018917	24	252	0.7897	22.9635
ref|NC_008596.1|:4019051-4019935	6334	885	0.9989	1725.69
ref|NC_008596.1|:4020005-4020961	5174	957	0.999	1303.59
ref|NC_008596.1|:4023070-4025790	98	2721	0.6233	8.68411
ref|NC_008596.1|:4029539-4030411	105	873	0.8477	29.0003
ref|NC_008596.1|:4030440-4030958	5	519	0.5973	2.3229
ref|NC_008596.1|:4030991-4031584	12	594	0.4158	4.87105
ref|NC_008596.1|:4033163-4034893	2	1731	0.104	0.278587
ref|NC_008596.1|:4035225-4035536	4	312	0.4519	3.09124
ref|NC_008596.1|:4035904-4036752	4	849	0.212	1.136
ref|NC_008596.1|:4038226-4039044	19	819	0.6777	5.59368
ref|NC_008596.1|:403864-404502	110	639	0.9374	41.5068
ref|NC_008596.1|:4043213-4044805	101	1593	0.9887	15.2874
ref|NC_008596.1|:404569-404868	47	300	0.9267	37.775
ref|NC_008596.1|:4045998-4046852	316	855	0.9754	89.1145
ref|NC_008596.1|:4046936-4048078	158	1143	0.9991	33.3302
ref|NC_008596.1|:404871-406751	88	1881	0.8166	11.2803
ref|NC_008596.1|:4055023-4056354	6	1332	0.2132	1.08611
ref|NC_008596.1|:4056401-4058032	10	1632	0.3033	1.47743
ref|NC_008596.1|:4058087-4059460	28	1374	0.8042	4.91359
ref|NC_008596.1|:4060590-4061819	2	1230	0.1463	0.39206
ref|NC_008596.1|:4061819-4063096	1	1278	0.0704	0.188667
ref|NC_008596.1|:4063093-4063911	19	819	0.917	5.59368
ref|NC_008596.1|:406748-407275	68	528	0.9659	31.0529
ref|NC_008596.1|:4070103-4071197	18	1095	0.2384	3.96357
ref|NC_008596.1|:4072558-4073547	7	990	0.4909	1.70487
ref|NC_008596.1|:4073608-4075119	16	1512	0.4954	2.5515
ref|NC_008596.1|:4075142-4076146	9	1005	0.4766	2.15926
ref|NC_008596.1|:4076191-4077273	20	1083	0.6362	4.45276
ref|NC_008596.1|:4077270-4078223	33	954	0.6614	8.34052
ref|NC_008596.1|:4078220-4078969	16	750	0.7573	5.14383
ref|NC_008596.1|:4078966-4079841	26	876	0.661	7.15644
ref|NC_008596.1|:4081401-4082390	45	990	0.6626	10.9599
ref|NC_008596.1|:4082574-4083587	12	1014	0.6252	2.85345
ref|NC_008596.1|:4083529-4083852	1	324	0.2778	0.744188
ref|NC_008596.1|:4083868-4084278	4	411	0.545	2.34664
ref|NC_008596.1|:4084288-4085598	8	1311	0.4119	1.47135
ref|NC_008596.1|:408516-409982	740	1467	0.985	121.627
ref|NC_008596.1|:4085598-4087019	9	1422	0.2686	1.52606
ref|NC_008596.1|:4087035-4088054	7	1020	0.2882	1.65472
ref|NC_008596.1|:4088051-4089346	46	1296	0.7886	8.55816
ref|NC_008596.1|:4089336-4089491	3	156	0.6218	4.63686
ref|NC_008596.1|:4089488-4089820	9	333	0.7928	6.51667
ref|NC_008596.1|:4093747-4094346	85	600	0.9867	34.1582
ref|NC_008596.1|:4099556-4099693	11	138	0.9493	19.2195
ref|NC_008596.1|:4099750-4100754	560	1005	0.991	134.354
ref|NC_008596.1|:409979-410701	550	723	0.9917	183.422
ref|NC_008596.1|:4102269-4102760	7420	492	0.998	3636.36
ref|NC_008596.1|:4102959-4103162	6567	204	0.9951	7761.84
ref|NC_008596.1|:4104476-4105129	92	654	0.974	33.9186
ref|NC_008596.1|:4105207-4106040	26	834	0.9496	7.51683
ref|NC_008596.1|:410691-414047	6631	3357	0.9997	476.272
ref|NC_008596.1|:4109489-4110982	65	1494	0.8855	10.4904
ref|NC_008596.1|:4110996-4112135	18	1140	0.8123	3.80711
ref|NC_008596.1|:4112188-4112853	17	666	0.6336	6.15464
ref|NC_008596.1|:4113063-4113947	90	885	0.8734	24.5204
ref|NC_008596.1|:4114106-4114864	70	759	0.9051	22.2374
ref|NC_008596.1|:4114887-4115840	100	954	0.9916	25.2743
ref|NC_008596.1|:4127253-4128044	9	792	0.6073	2.73996
ref|NC_008596.1|:4128118-4128876	8	759	0.5692	2.54142
ref|NC_008596.1|:4129302-4129928	187	627	0.9856	71.9121
ref|NC_008596.1|:4129996-4131315	47	1320	0.8932	8.58522
ref|NC_008596.1|:4131375-4132064	39	690	0.8304	13.6283
ref|NC_008596.1|:4133329-4133757	6	429	0.662	3.37226
ref|NC_008596.1|:4133790-4135040	407	1251	0.9185	78.4449
ref|NC_008596.1|:4141519-4141653	2	135	0.6889	3.5721
ref|NC_008596.1|:4142735-4143292	3	558	0.2903	1.29633
ref|NC_008596.1|:4144114-4145160	62	1047	0.3419	14.2782
ref|NC_008596.1|:4146668-4147465	3	798	0.3383	0.906454
ref|NC_008596.1|:4147462-4149525	1	2064	0.0436	0.11682
ref|NC_008596.1|:4149545-4150744	2	1200	0.15	0.401861
ref|NC_008596.1|:4150741-4151499	7	759	0.4901	2.22374
ref|NC_008596.1|:4151496-4152893	43	1398	0.8848	7.41633
ref|NC_008596.1|:416355-417653	4180	1299	0.9923	775.88
ref|NC_008596.1|:4166046-4166819	4	774	0.3798	1.24608
ref|NC_008596.1|:4181131-4182240	4	1110	0.3243	0.86889
ref|NC_008596.1|:4182282-4183370	1	1089	0.0826	0.221411
ref|NC_008596.1|:4183367-4184623	9	1257	0.4574	1.72637
ref|NC_008596.1|:4203971-4204870	45	900	0.9489	12.0558
ref|NC_008596.1|:4204972-4206159	67	1188	0.9444	13.5983
ref|NC_008596.1|:4207206-4207916	95	711	0.9367	32.2167
ref|NC_008596.1|:4210513-4211103	18	591	0.7496	7.34366
ref|NC_008596.1|:4212404-4212793	2	390	0.4615	1.2365
ref|NC_008596.1|:4217351-4218319	189	969	0.9536	47.029
ref|NC_008596.1|:421882-422928	17	1047	0.8739	3.91498
ref|NC_008596.1|:4219709-4221142	78	1434	0.8738	13.1151
ref|NC_008596.1|:4221338-4222225	1720	888	0.9595	467.028
ref|NC_008596.1|:4223158-4223451	21	294	0.9898	17.2226
ref|NC_008596.1|:4223495-4224433	83	939	0.918	21.3128
ref|NC_008596.1|:4225664-4226641	21	978	0.8671	5.17736
ref|NC_008596.1|:4226696-4227970	17	1275	0.5757	3.21489
ref|NC_008596.1|:4229192-4230127	14	936	0.7041	3.60645
ref|NC_008596.1|:422996-423736	1	741	0.1215	0.325394
ref|NC_008596.1|:4230124-4231164	8	1041	0.4813	1.85296
ref|NC_008596.1|:4232893-4234068	1	1176	0.0765	0.205031
ref|NC_008596.1|:4234097-4235137	4	1041	0.2767	0.926482
ref|NC_008596.1|:4235134-4237359	12	2226	0.4281	1.29982
ref|NC_008596.1|:423733-424353	7	621	0.591	2.7179
ref|NC_008596.1|:4239712-4240125	10	414	0.9203	5.82408
ref|NC_008596.1|:425344-425763	69	420	0.9571	39.6121
ref|NC_008596.1|:4254189-4254506	37	318	0.8994	28.0545
ref|NC_008596.1|:4254503-4255015	35	513	0.9942	16.4505
ref|NC_008596.1|:4255057-4255647	86	591	0.9239	35.0864
ref|NC_008596.1|:425760-428642	545	2883	0.983	45.5805
ref|NC_008596.1|:4261027-4261209	67	183	0.9672	88.2778
ref|NC_008596.1|:4265484-4266362	316	879	0.9829	86.6814
ref|NC_008596.1|:4274534-4275574	77	1041	0.95	17.8348
ref|NC_008596.1|:4275571-4275840	27	270	0.937	24.1117
ref|NC_008596.1|:4275837-4276901	166	1065	0.9624	37.5825
ref|NC_008596.1|:4282640-4283755	20	1116	0.707	4.32109
ref|NC_008596.1|:4283833-4286454	109	2622	0.9134	10.0235
ref|NC_008596.1|:428652-431636	1112	2985	0.9923	89.8231
ref|NC_008596.1|:4294185-4295864	21	1680	0.5833	3.01396
ref|NC_008596.1|:42944-43354	61	411	0.9489	35.7862
ref|NC_008596.1|:4295857-4296519	10	663	0.7406	3.63676
ref|NC_008596.1|:4296613-4297770	8	1158	0.4542	1.66575
ref|NC_008596.1|:4297888-4298610	621	723	0.9903	207.1
ref|NC_008596.1|:4298656-4299333	242	678	0.9926	86.0624
ref|NC_008596.1|:4303589-4303702	45	114	0.9912	95.1777
ref|NC_008596.1|:4304832-4304960	40	129	0.814	74.7649
ref|NC_008596.1|:4321921-4322538	95	618	0.9935	37.0649
ref|NC_008596.1|:4322593-4323288	113	696	0.9526	39.1469
ref|NC_008596.1|:4323431-4324519	243	1089	0.9917	53.8029
ref|NC_008596.1|:4324544-4326061	265	1518	0.9723	42.0922
ref|NC_008596.1|:4326578-4327846	551	1269	0.9945	104.693
ref|NC_008596.1|:4330759-4332081	2252	1323	0.9992	410.427
ref|NC_008596.1|:4335624-4337423	1012	1800	0.9922	135.561
ref|NC_008596.1|:433614-434870	26	1257	0.6714	4.9873
ref|NC_008596.1|:43366-44688	416	1323	0.9856	75.816
ref|NC_008596.1|:4341162-4343180	3482	2019	0.9539	415.834
ref|NC_008596.1|:4344261-4344872	2617	612	0.9918	1031.05
ref|NC_008596.1|:4344911-4345717	2392	807	0.9975	714.686
ref|NC_008596.1|:4345696-4346922	5837	1227	0.9992	1147.02
ref|NC_008596.1|:4346919-4348559	6712	1641	0.9994	986.214
ref|NC_008596.1|:434928-436061	48	1134	0.9321	10.206
ref|NC_008596.1|:4350575-4350724	87	150	0.9933	139.848
ref|NC_008596.1|:4352394-4354370	441	1977	0.9965	53.7848
ref|NC_008596.1|:4355564-4356217	131	654	0.9847	48.2971
ref|NC_008596.1|:4356838-4357524	72	687	0.9083	25.2699
ref|NC_008596.1|:4357558-4358091	268	534	0.9981	121.01
ref|NC_008596.1|:4358088-4359143	75	1056	0.9555	17.1248
ref|NC_008596.1|:4359163-4359888	111	726	0.8072	36.865
ref|NC_008596.1|:4362195-4363286	43	1092	0.9066	9.49453
ref|NC_008596.1|:436310-437044	300	735	0.981	98.4151
ref|NC_008596.1|:4363291-4364850	1074	1560	0.9846	166
ref|NC_008596.1|:4367210-4368967	5652	1758	0.9983	775.195
ref|NC_008596.1|:4369020-4369928	1643	909	0.9989	435.814
ref|NC_008596.1|:4369946-4370632	392	687	0.9985	137.581
ref|NC_008596.1|:4370637-4371581	1789	945	0.9979	456.464
ref|NC_008596.1|:4371586-4372338	1426	753	0.988	456.617
ref|NC_008596.1|:4372372-4374180	334	1809	0.9978	44.518
ref|NC_008596.1|:437374-438096	92	723	0.964	30.6815
ref|NC_008596.1|:4374853-4376289	1533	1437	0.9958	257.225
ref|NC_008596.1|:4376518-4376949	33	432	0.9167	18.4187
ref|NC_008596.1|:4376977-4377387	19	411	0.9294	11.1465
ref|NC_008596.1|:438130-439398	186	1269	0.9842	35.341
ref|NC_008596.1|:4386689-4387552	2304	864	0.9954	642.978
ref|NC_008596.1|:4391109-4392635	224	1527	0.9116	35.3701
ref|NC_008596.1|:4394755-4395333	38	579	0.8601	15.8246
ref|NC_008596.1|:439605-440687	64	1083	0.855	14.2488
ref|NC_008596.1|:4398573-4399265	466	693	0.9856	162.136
ref|NC_008596.1|:4399258-4399749	143	492	0.9939	70.0807
ref|NC_008596.1|:4399749-4400582	640	834	0.9976	185.03
ref|NC_008596.1|:4401829-4402245	122	417	0.9568	70.5426
ref|NC_008596.1|:4402310-4402825	151	516	0.9922	70.5594
ref|NC_008596.1|:4402920-4403411	56	492	0.9919	27.4442
ref|NC_008596.1|:4403408-4403971	36	564	0.8564	15.3904
ref|NC_008596.1|:4403968-4404681	60	714	0.9524	20.2619
ref|NC_008596.1|:4404837-4405655	29	819	0.8547	8.53772
ref|NC_008596.1|:4407679-4410468	3510	2790	0.9986	303.341
ref|NC_008596.1|:440861-441649	299	789	0.981	91.3738
ref|NC_008596.1|:4410564-4411850	80	1287	0.9316	14.9878
ref|NC_008596.1|:4412068-4412940	2134	873	0.9977	589.397
ref|NC_008596.1|:4413021-4413320	3764	300	0.9967	3025.21
ref|NC_008596.1|:4413317-4414567	13690	1251	0.9992	2638.6
ref|NC_008596.1|:4414597-4415850	8445	1254	0.9992	1623.79
ref|NC_008596.1|:4415919-4417343	6006	1425	0.9979	1016.24
ref|NC_008596.1|:4418265-4419254	24	990	0.8596	5.84526
ref|NC_008596.1|:4421676-4423253	90	1578	0.9626	13.7519
ref|NC_008596.1|:4423250-4424152	91	903	0.9369	24.2986
ref|NC_008596.1|:4428679-4429770	402	1092	0.9615	88.7628
ref|NC_008596.1|:4429796-4430428	326	633	0.9321	124.177
ref|NC_008596.1|:4430791-4432173	21	1383	0.4606	3.66121
ref|NC_008596.1|:443164-443967	274	804	0.9515	82.1717
ref|NC_008596.1|:4433239-4434321	36	1083	0.9123	8.01497
ref|NC_008596.1|:4438978-4439736	772	759	0.9908	245.247
ref|NC_008596.1|:444075-444329	12	255	0.8902	11.3467
ref|NC_008596.1|:4441468-4442991	63	1524	0.8983	9.96743
ref|NC_008596.1|:4442988-4443965	35	978	0.8906	8.62893
ref|NC_008596.1|:4443962-4444840	72	879	0.9545	19.7502
ref|NC_008596.1|:4444837-4446417	217	1581	0.9684	33.0945
ref|NC_008596.1|:4446420-4447160	59	741	0.9258	19.1982
ref|NC_008596.1|:444662-444796	1	135	0.6667	1.78605
ref|NC_008596.1|:4447270-4447512	115	243	0.9259	114.109
ref|NC_008596.1|:4450873-4453014	55	2142	0.901	6.19114
ref|NC_008596.1|:4455986-4456396	1	411	0.219	0.586659
ref|NC_008596.1|:4464829-4465473	1	645	0.1395	0.373825
ref|NC_008596.1|:4465578-4466222	122	645	0.9798	45.6066
ref|NC_008596.1|:4466375-4468300	17	1926	0.5249	2.12824
ref|NC_008596.1|:4468358-4469371	37	1014	0.9122	8.79815
ref|NC_008596.1|:4469384-4470145	57	762	0.9304	18.0363
ref|NC_008596.1|:4470276-4473152	177	2877	0.9277	14.8341
ref|NC_008596.1|:4473309-4475720	148	2412	0.8653	14.7949
ref|NC_008596.1|:4475954-4477612	10	1659	0.4141	1.45339
ref|NC_008596.1|:447638-447868	775	231	0.987	808.942
ref|NC_008596.1|:4477609-4478577	11	969	0.5222	2.73714
ref|NC_008596.1|:4478574-4479428	3	855	0.3158	0.846024
ref|NC_008596.1|:447897-455186	15987	7290	0.9999	528.77
ref|NC_008596.1|:4479425-4481053	19	1629	0.6593	2.81229
ref|NC_008596.1|:4481050-4482420	44	1371	0.7206	7.73825
ref|NC_008596.1|:4482417-4483634	40	1218	0.9745	7.91845
ref|NC_008596.1|:4483869-4485146	39	1278	0.7277	7.35803
ref|NC_008596.1|:4485158-4486039	8	882	0.4751	2.187
ref|NC_008596.1|:4487077-4487268	70	192	0.9479	87.9072
ref|NC_008596.1|:4488622-4489575	25	954	0.7851	6.31858
ref|NC_008596.1|:4489599-4489976	155	378	0.9444	98.8707
ref|NC_008596.1|:4494217-4494771	4	555	0.5135	1.73778
ref|NC_008596.1|:4503248-4503682	1	435	0.2069	0.554292
ref|NC_008596.1|:4503695-4504246	4	552	0.3478	1.74722
ref|NC_008596.1|:4504237-4505727	4	1491	0.1583	0.64686
ref|NC_008596.1|:4506742-4507137	12	396	0.8081	7.30657
ref|NC_008596.1|:4507134-4507535	1	402	0.2239	0.599793
ref|NC_008596.1|:4507529-4508977	11	1449	0.4755	1.83042
ref|NC_008596.1|:4516806-4518224	20	1419	0.5877	3.39841
ref|NC_008596.1|:4518221-4519033	14	813	0.5609	4.15207
ref|NC_008596.1|:45223-45750	307	528	0.9697	140.195
ref|NC_008596.1|:4528883-4529092	11	210	0.9238	12.6299
ref|NC_008596.1|:4529095-4529424	19	330	0.8576	13.8825
ref|NC_008596.1|:4530136-4531071	10	936	0.6368	2.57604
ref|NC_008596.1|:4531068-4532780	38	1713	0.7764	5.34877
ref|NC_008596.1|:4533018-4533377	4	360	0.6222	2.67908
ref|NC_008596.1|:4533404-4534420	43	1017	0.9086	10.1947
ref|NC_008596.1|:4534603-4535847	19	1245	0.5639	3.6797
ref|NC_008596.1|:4537835-4539388	13	1554	0.4575	2.01707
ref|NC_008596.1|:4539385-4540344	8	960	0.3385	2.00931
ref|NC_008596.1|:4540344-4541966	43	1623	0.586	6.38819
ref|NC_008596.1|:4541971-4543458	24	1488	0.5491	3.88898
ref|NC_008596.1|:4548039-4548956	8	918	0.4074	2.10124
ref|NC_008596.1|:4548976-4549770	31	795	0.8604	9.40204
ref|NC_008596.1|:4549859-4551151	65	1293	0.9273	12.1211
ref|NC_008596.1|:455186-458191	9899	3006	0.9997	794.017
ref|NC_008596.1|:4554168-4554617	89	450	0.94	47.6876
ref|NC_008596.1|:4554636-4555844	40	1209	0.9032	7.9774
ref|NC_008596.1|:4556672-4558594	581	1923	0.9948	72.8491
ref|NC_008596.1|:4559240-4559560	57	321	0.9315	42.8151
ref|NC_008596.1|:4561426-4561695	77	270	0.9852	68.763
ref|NC_008596.1|:4565431-4567473	106	2043	0.9604	12.5102
ref|NC_008596.1|:4569200-4569544	68	345	0.9652	47.5245
ref|NC_008596.1|:4569541-4569951	77	411	0.9903	45.1728
ref|NC_008596.1|:4572567-4574156	408	1590	0.9887	61.8715
ref|NC_008596.1|:4578360-4578452	50	93	0.9892	129.633
ref|NC_008596.1|:4578490-4578738	56085	249	0.9598	54309.4
ref|NC_008596.1|:4580149-4580292	3	144	0.7292	5.02327
ref|NC_008596.1|:458188-465867	40488	7680	0.9999	1271.14
ref|NC_008596.1|:4583484-4583798	34	315	0.981	26.0253
ref|NC_008596.1|:4591-6618	8258	2028	0.999	981.826
ref|NC_008596.1|:4603836-4605512	289	1677	0.9911	41.552
ref|NC_008596.1|:4606212-4606742	19	531	0.8663	8.62753
ref|NC_008596.1|:4606739-4607761	28	1023	0.8847	6.59948
ref|NC_008596.1|:4607737-4608453	21	717	0.9038	7.062
ref|NC_008596.1|:4608450-4609616	12	1167	0.377	2.47935
ref|NC_008596.1|:4609613-4610410	25	798	0.8145	7.55379
ref|NC_008596.1|:4614429-4616138	5887	1710	0.9971	830.091
ref|NC_008596.1|:4616144-4616854	4767	711	0.9972	1616.6
ref|NC_008596.1|:4616851-4617564	913	714	0.9944	308.319
ref|NC_008596.1|:4622057-4624063	1516	2007	0.99	182.129
ref|NC_008596.1|:4625673-4626596	44	924	0.8626	11.4818
ref|NC_008596.1|:4626583-4628262	81	1680	0.872	11.6253
ref|NC_008596.1|:4628345-4629451	14	1107	0.6793	3.04936
ref|NC_008596.1|:4629448-4630668	9	1221	0.4505	1.77727
ref|NC_008596.1|:4630773-4632392	3	1620	0.1667	0.446513
ref|NC_008596.1|:4632389-4633327	6	939	0.4569	1.54068
ref|NC_008596.1|:4633332-4634315	2	984	0.1829	0.490075
ref|NC_008596.1|:4634344-4636113	10	1770	0.2085	1.36224
ref|NC_008596.1|:4641611-4642816	133	1206	0.9237	26.5908
ref|NC_008596.1|:4645741-4646238	19	498	0.9297	9.19924
ref|NC_008596.1|:4649836-4650471	168	636	0.9811	63.6913
ref|NC_008596.1|:4656041-4657063	52	1023	0.8162	12.2562
ref|NC_008596.1|:4658741-4659601	33	861	0.9361	9.24141
ref|NC_008596.1|:465884-466702	822	819	0.9902	242
ref|NC_008596.1|:4663326-4663586	80	261	0.9693	73.9056
ref|NC_008596.1|:466804-467214	188	411	0.9903	110.292
ref|NC_008596.1|:467223-468398	544	1176	0.983	111.537
ref|NC_008596.1|:4676563-4677423	133	861	0.8084	37.2457
ref|NC_008596.1|:46797-47546	68	750	0.988	21.8613
ref|NC_008596.1|:4683272-4684516	15	1245	0.4683	2.90502
ref|NC_008596.1|:4684539-4685030	32	492	0.8049	15.6824
ref|NC_008596.1|:4685185-4685997	43	813	0.9114	12.7528
ref|NC_008596.1|:4686360-4687001	12	642	0.8131	4.50686
ref|NC_008596.1|:4690236-4690391	3	156	0.6795	4.63686
ref|NC_008596.1|:4695322-4696107	7	786	0.5331	2.14735
ref|NC_008596.1|:4696122-4697426	14	1305	0.5387	2.58669
ref|NC_008596.1|:4703074-4703613	167	540	0.9741	74.5676
ref|NC_008596.1|:4703663-4704511	207	849	0.9753	58.7882
ref|NC_008596.1|:470514-471602	200	1089	0.978	44.2823
ref|NC_008596.1|:4705806-4706447	67	642	0.6931	25.1633
ref|NC_008596.1|:4722620-4723969	7	1350	0.3793	1.25024
ref|NC_008596.1|:4723973-4724191	30	219	0.8904	33.0297
ref|NC_008596.1|:4726899-4728047	53	1149	0.8555	11.122
ref|NC_008596.1|:4728360-4728740	5	381	0.727	3.16426
ref|NC_008596.1|:4736191-4737387	6	1197	0.3008	1.20861
ref|NC_008596.1|:4737384-4738391	24	1008	0.5714	5.74088
ref|NC_008596.1|:4738388-4739257	17	870	0.6138	4.71148
ref|NC_008596.1|:4739254-4740246	49	993	0.855	11.898
ref|NC_008596.1|:4740243-4741019	66	777	0.9459	20.481
ref|NC_008596.1|:4747283-4748260	14	978	0.6748	3.45157
ref|NC_008596.1|:4749139-4750014	28	876	0.9406	7.70693
ref|NC_008596.1|:4750019-4751968	91	1950	0.9128	11.2521
ref|NC_008596.1|:4751978-4752898	59	921	0.7296	15.4461
ref|NC_008596.1|:4752923-4753960	25	1038	0.6522	5.80725
ref|NC_008596.1|:4755030-4757345	613	2316	0.9991	63.8189
ref|NC_008596.1|:47564-48238	81	675	0.9956	28.934
ref|NC_008596.1|:4757345-4758169	80	825	0.9745	23.381
ref|NC_008596.1|:4758307-4759647	15	1341	0.5943	2.69706
[truncated: 4,224 more rows]
